# Supplementary material for: Soil bacterial communities shaped by geochemical factors and land use in a less-explored area, Tibetan Plateau
Source: BMC Genomics. 2013 Nov 22;14(1):820. doi: 10.1186/1471-2164-14-820 (PMC4046825; doi:10.1186/1471-2164-14-820)
Supplement: Supplementary file 4 — Additional file 4: Table S6: Samples downloaded from MG-RAST for PCA at phyla level. Table S7. Distribution and frequency of reads from G5U aligning to Thiobacillus denitrificans genome. (XLSX 218 KB) [file 12864_2013_5515_MOESM4_ESM.xlsx]

## Sheet: Table S6
Table S6 Samples downloaded from MG-RAST for PCA at phyla level.
No.	Project	Source	Abbreviation	Sites ID	Sampling location	Biome	Sequencing methods
1	Antarctica Aquatic Microbial Metagenome	M5NR	AACE	4443682.3 4443679.3 4443683.3	Ace Lake Vestfold Hills, Antarctica, Latitude and Longitude-68.4, -78.18	Freshwater	Sanger
2	Botany Bay Metagenomes	M5NR	BotaB	4443692.3 4443693.3	Botany Bay near Bare Island, Sydney, Australia 2007-02-07 UTC, Latitude and Longitude- 33.99, -151.23	Marine habitat	----------
						water
3	CaporasoIlluminaPNAS2011 3prime	M5NR	USAC	4476753.3 4476924.3 4476928.3 4476935.3 4476941.3 4476979.3 4476997.3 4477109.3 4477110.3 4477120.3 4477129.3 4477137.3 4477159.3 4477166.3 4477185.3 4477197.3 4477201.3 4477209.3 4477213.3 4477215.3	United States of America, Latitude and Longitude 46.04, -89.61	Freshwater creek	Illumina GAIIx
4		M5NR	USAL	4476913.3 4476915.3 4476945.3 4476959.3 4476966.3 4476970.3 4477018.3 4477081.3 4477097.3 4477101.3 4477143.3 4477169.3 4477208.3	United States of America, Latitude and Longitude 46.00, -89.70	Freshwater lake	Illumina GAIIx
5		M5NR	USAS	4476929.3 4476938.3 4476940.3 4476973.3 4476975.3 4476976.3 4476989.3 4476992.3 4477003.3 4477026.3 4477058.3 4477067.3 4477072.3 4477085.3 4477092.3 4477123.3 4477157.3 4477172.3 4477187.3 4477202.3 4477220.3	United States of America, Latitude and Longitude 31.71, -106.47	Soil	Illumina GAIIx
6		M5NR	Msedi	4476910.3 4476921.3 4476932.3 4476937.3 4476943.3 4476947.3 4476965.3 4476982.3 4477015.3 4477037.3 4477055.3 4477064.3 4477073.3 4477080.3 4477087.3 4477106.3 4477125.3 4477174.3 4477184.3 4477190.3 4477224.3	United States of America,Latitude and Longitude 32.55, -117.11	Marine sediment	Illumina GAIIx
7	chu_arctic_soils	RDP	GreenA	4455858.3 4455877.3	Greenland, Latitude and Longitude 69.27, -135.0	Tundra communities and barren Arctic deserts,soil	Roche, 454
8		RDP	SwedenA	4455828.3 4455843.3 4455855.3	Sweden, Latitude and Longitude 68.35, -18. 67	Tundra communities and barren Arctic deserts, soil	Roche, 454
9		RDP	USAA	4455829.3 4455840.3 4455847.3 4455852.3 4455864.3	USA, Latitude and Longitude 67.08, -136.15	Tundra communities and barren Arctic deserts, soil	Roche, 454
10	eilers_soils	RDP	TempG	4455899.3 4455902.3 4455906.3 4455927.3 4455928.3 4455929.3 4455934.3 4455936.3 4455941.3 4455942.3 4455944.3 4455945.3	United States of America, Cedar Creek Natural History Area in Minnesota, Latitude and Longitude 45.2, -93.2	Temperate grasslands, soil	Roche, 454
11		RDP	ConifF	4455900.3 4455901.3 4455903.3 4455904.3 4455923.3 4455925.3 4455930.3 4455932.3 4455933.3 4455943.3 4455946.3	United States of America, Cedar Creek Natural History Area in Minnesota, Latitude and Longitude 45.4, -93.2	Temperate coniferous forest, soil	Roche, 454
12		RDP	BroadlF	4455905.3 4455907.3 4455908.3 4455924.3 4455926.3 4455931.3 4455935.3 4455937.3 4455938.3 4455939.3 4455940.3	United States of America, Cedar Creek Natural History Area in Minnesota, Latitude and Longitude 45.4, -93.2	Temperate broadleaf and mixed forest, soil	Roche, 454
13	hot_springs-microbial_mat.WGS	M5NR	WGSHS	4445990.3 4445994.3 4445993.3 4445996.3 4453147.3 4453148.3 4453149.3 4453150.3	United States of America ,Mercury, Navada 2007/06/19, Latitude and Longitude36.49, -115.55	Soil	Roche, 454
14	lauber_88_soils	M5NR	KonzaG	4455793.3 4455794.3	United States of America, Konza Prairie LTER, KS, Latitude and Longitude 39.1, -96.6	Shrubland, grasslands, soil	Roche, 454
15		M5NR	MojaveD	4455744.3 4455772.3 4455811.3 4455819.3	United States of America, Mojave Desert, CA, Latitude and Longitude35.2, -115.867	Shrubland, soil	Roche, 454
16		M5NR	KohalaG	4455765.3 4455773.3 4455789.3 4455825.3	United States of America, Kohala Peninsula, HI, Latitude and Longitude 20.08, -155.70	Tropical and subtropical grasslands, soil	Roche, 454
17		M5NR	InstG	4455769.3 4455802.3	United States of America, Institute for Ecosystem Studies, NY, Latitude and Longitude 41.8, -73.75	Temperate grasslands, soil	Roche, 454
18		M5NR	HarvF	4455738.3 4455756.3	USA Harvard Forest MA, Latitude and Longitude 42.50, -72.17	Temperate broadleaf and mixed forest biome, soil	Roche, 454
19		M5NR	MaryG	4455750.3 4455813.3	United States of America, Mary's Peak, OR, Mary's Peak, OR, Latitude and Longitude 49.47, -123.53	Temperate grasslands, soil	Roche, 454
20	McMahon Temperate Bog Lake Timeseries	M5NR	McMaLake	>500 unlisted	McMahon Temperate Bog Lake Timeseries, USA, Latitude and Longitude 46.25, -89.90	Temperate Freshwater	Illumina
21	Rain Forest Soil Microbial Communities	M5NR	RainF	4.44615e+06	Puerto Rico subtropical lower montane wet forest in the Luquillo Experimental Forest, Latitude and Longitude 18.3, -65.83	Soil	Roche 454
22	Acid Mine Drainage Metagenome	M5NR	MDrainage	4441138.3 4441137.3	United States of America, Richmond Mine, Iron Mountain, CA, Latitude and Longitude 40.68, -122.52	Mine drainage, microbial mat	Sanger
23	Waseca County Farm Soil Metagenome	M5NR	Farm	4.44109e+06	United States of America, Farm in Waseca County, Minnesota, Latitude and Longitude 43.96, -93.66	Soil	Sanger
24	Marine NaCl-Saturated Brine Metagenome	M5NR	MNaCl	4441050.3 4442451.3	Spain, crystallizer pond CR30 in the multi-pond saltern "Bras del Port" located in Santa Pola, Latitude and Longitude38.2, -38.6	extreme habitat, hypersaline Water	Roche 454

## Sheet: Table S7
Table S7 Distribution and frequency of reads from G5U aligning to Thiobacillus denitrificans genome.
Geneid	Startpos	Length	Hits	Coverage	Name	Description
YP_314149.1	419487	1191	4520	379.513	Tbd_0391	elongation factor Tu
YP_314158.1	432922	378	800	211.64	rpsL	30S ribosomal protein S12
YP_313849.1	96510	1644	2960	180.049	Tbd_0091	molecular chaperone GroEL
YP_316555.1	2878903	1380	2369	171.667	Tbd_2797	ATP synthase F0F1 subunit beta
YP_316557.1	2881233	1542	2567	166.472	Tbd_2799	ATP synthase F0F1 subunit alpha
YP_314157.1	428560	4197	6655	158.566	Tbd_0399	DNA-directed RNA polymerase subunit beta'
YP_314573.1	855994	2580	4018	155.736	Tbd_0815	ClpB protein
YP_315296.1	1622414	1920	2964	154.375	Tbd_1538	molecular chaperone DnaK
YP_315955.1	2277515	1095	1672	152.694	recA	recombinase A
YP_314194.1	454617	2823	4256	150.762	Tbd_0436	excinuclease ABC subunit A
YP_313795.1	38806	1260	1832	145.397	rho	transcription termination factor Rho
YP_314891.1	1187620	1893	2698	142.525	Tbd_1133	membrane protease FtsH catalytic subunit
YP_313998.1	263550	339	476	140.413	Tbd_0240	nitrogen regulatory protein P-II
YP_316279.1	2592793	1167	1634	140.017	Tbd_2521	S-adenosylmethionine synthetase
YP_314156.1	424459	4080	5609	137.475	Tbd_0398	DNA-directed RNA polymerase subunit beta
YP_315434.1	1764004	1272	1746	137.264	clpX	ATP-dependent protease ATP-binding subunit ClpX
YP_314901.1	1197422	477	638	133.753	nuoB	NADH dehydrogenase subunit B
YP_314173.1	442440	369	489	132.52	rplN	50S ribosomal protein L14
YP_314185.1	448272	357	451	126.331	rpsM	30S ribosomal protein S13
YP_315534.1	1875749	1086	1353	124.586	Tbd_1776	GDP-mannose 4,6-dehydratase
YP_314886.1	1182353	3207	3983	124.197	Tbd_1128	carbamoyl-phosphate synthase large subunit
YP_314160.1	433889	2091	2560	122.429	Tbd_0402	translation elongation factor 2 (EF-2/EF-G)
YP_315326.1	1650662	2028	2440	120.316	Tbd_1568	excinuclease ABC subunit B
YP_314864.1	1164237	420	500	119.048	Tbd_1106	oxidative stress related rubrerythrin protein
YP_316177.1	2490089	1044	1242	118.966	Tbd_2419	pilus retraction ATPase PilT
YP_316452.1	2775118	1959	2325	118.683	Tbd_2694	thiamine biosynthesis protein ThiC
YP_316277.1	2590133	1545	1833	118.641	Tbd_2519	S-adenosyl-L-homocysteine hydrolase
YP_314162.1	437212	309	363	117.476	rpsJ	30S ribosomal protein S10
YP_315306.1	1632987	234	268	114.53	Tbd_1548	acyl carrier protein
YP_314184.1	447805	219	246	112.329	infA	translation initiation factor IF-1
YP_316146.1	2460031	1971	2210	112.126	Tbd_2388	carbamoyl-phosphate synthase L chain, ATP-binding
YP_315258.1	1589811	2040	2285	112.01	hppA	membrane-bound proton-translocating pyrophosphatase
YP_314903.1	1198545	1254	1394	111.164	nuoD	NADH dehydrogenase subunit D
YP_314152.1	421854	432	480	111.111	rplK	50S ribosomal protein L11
YP_315969.1	2289661	1026	1136	110.721	ruvB	Holliday junction DNA helicase RuvB
YP_316106.1	2422164	939	1034	110.117	glyQ	glycyl-tRNA synthetase subunit alpha
YP_314379.1	653172	1284	1402	109.19	eno	phosphopyruvate hydratase
YP_315865.1	2196783	567	614	108.289	dcd	deoxycytidine triphosphate deaminase
YP_315435.1	1765288	639	686	107.355	Tbd_1677	ATP-dependent Clp protease proteolytic subunit
YP_314018.1	281252	1044	1113	106.609	Tbd_0260	rod shape-determining protein MreB
YP_316188.1	2499938	1788	1861	104.083	Tbd_2430	ABC transporter ATP-binding protein
YP_314148.1	417818	1092	1136	104.029	Tbd_0390	GTP-dependent nucleic acid-binding protein EngD
YP_315680.1	2018730	1404	1443	102.778	Tbd_1922	isopropylmalate isomerase large subunit
YP_315847.1	2180703	1800	1842	102.333	Tbd_2089	GTP-binding protein LepA
YP_314995.1	1297664	2253	2304	102.264	Tbd_1237	ATP-dependent Clp protease ATP-binding subunit ClpA
YP_313889.1	140111	2772	2816	101.587	Tbd_0131	protein translocase subunit secA
YP_315433.1	1761469	2418	2450	101.323	Tbd_1675	Lon-A peptidase
YP_314613.1	904373	207	207	100	Tbd_0855	cold-shock DNA-binding protein family protein
YP_314377.1	650622	1641	1624	98.964	pyrG	CTP synthetase
YP_315672.1	2009757	1200	1182	98.5	Tbd_1914	tryptophan synthase subunit beta
YP_314566.1	850433	339	330	97.3451	Tbd_0808	nitrogen regulatory protein P-II
YP_313761.1	2860	2472	2363	95.5906	gyrB	DNA gyrase subunit B
YP_315509.1	1842350	1563	1489	95.2655	guaA	GMP synthase
YP_313939.1	193851	1350	1278	94.6667	Tbd_0181	acetyl-CoA carboxylase biotin carboxylase subunit
YP_314167.1	440068	276	259	93.8406	rpsS	30S ribosomal protein S19
YP_316300.1	2612084	1317	1228	93.2422	hslU	ATP-dependent protease ATP-binding subunit HslU
YP_316134.1	2451020	381	355	93.1759	rplS	50S ribosomal protein L19
YP_316143.1	2457530	213	198	92.9577	rpsU	30S ribosomal protein S21
YP_315798.1	2128695	795	738	92.8302	Tbd_2040	thymidylate synthase
YP_313850.1	98205	291	270	92.7835	groES	co-chaperonin GroES
YP_314706.1	1008562	2550	2362	92.6275	Tbd_0948	DNA gyrase subunit A
YP_314910.1	1206265	306	282	92.1569	nuoK	NADH dehydrogenase subunit K
YP_315733.1	2064524	1131	1036	91.6004	Tbd_1975	ribonucleotide-diphosphate reductase subunit beta
YP_314170.1	441383	417	378	90.6475	rplP	50S ribosomal protein L16
YP_314923.1	1219284	387	347	89.6641	Tbd_1165	scaffold protein
YP_314186.1	448638	393	352	89.5674	Tbd_0428	30S ribosomal protein S11
YP_314248.1	509314	759	672	88.5375	Tbd_0490	SPFH domain-containing protein/band 7 family protein
YP_315923.1	2250172	1245	1102	88.5141	glyA	serine hydroxymethyltransferase
YP_315982.1	2303788	570	504	88.4211	Tbd_2224	anthranilate synthase component II
YP_314214.1	473493	351	308	87.7493	Tbd_0456	HesB-like protein
YP_315341.1	1668012	726	631	86.9146	Tbd_1583	ABC transporter ATPase
YP_314451.1	732249	2121	1835	86.5158	Tbd_0693	polynucleotide phosphorylase
YP_316463.1	2786675	960	829	86.3542	Tbd_2705	PhoH-like protein
YP_314530.1	816085	1833	1569	85.5974	Tbd_0772	GTP-binding protein TypA
YP_316566.1	2887894	1899	1622	85.4134	Tbd_2808	tRNA uridine 5-carboxymethylaminomethyl modification enzyme GidA
YP_316340.1	2656930	954	813	85.2201	pyrB	aspartate carbamoyltransferase
YP_314908.1	1204985	489	414	84.6626	nuoI	NADH dehydrogenase subunit I
YP_314900.1	1197034	357	297	83.1933	nuoA	NADH dehydrogenase I subunit A
YP_316261.1	2575068	1410	1171	83.0496	Tbd_2503	L-glutamine synthetase
YP_314139.1	408901	252	209	82.9365	Tbd_0381	ferredoxin protein
YP_315469.1	1798848	588	487	82.8231	hisB	imidazoleglycerol-phosphate dehydratase
YP_314978.1	1273921	825	680	82.4242	dapD	2,3,4,5-tetrahydropyridine-2,6-carboxylate N-succinyltransferase
YP_314401.1	681042	1422	1172	82.4191	Tbd_0643	cytochrome c oxidase cbb3-type subunit I
YP_313793.1	37874	324	266	82.0988	Tbd_0035	7Fe ferredoxin
YP_315884.1	2213861	789	643	81.4956	thiG	thiazole synthase
YP_316299.1	2611434	567	462	81.4815	Tbd_2541	ATP-dependent protease peptidase subunit
YP_316251.1	2566364	1083	881	81.3481	prfA	peptide chain release factor 1
YP_314175.1	443144	540	439	81.2963	rplE	50S ribosomal protein L5
YP_314169.1	440695	705	570	80.8511	rpsC	30S ribosomal protein S3
YP_315608.1	1944300	918	741	80.719	Tbd_1850	ornithine carbamoyltransferase
YP_315510.1	1844034	1461	1173	80.2875	Tbd_1752	inosine-5'-monophosphate dehydrogenase
YP_314166.1	439225	828	664	80.1932	rplB	50S ribosomal protein L2
YP_315744.1	2076228	1536	1225	79.7526	Tbd_1986	2-isopropylmalate synthase
YP_314437.1	720925	207	165	79.7101	Tbd_0679	cold-shock DNA-binding protein family protein
YP_316178.1	2491150	1134	900	79.3651	Tbd_2420	pilus retraction protein PilT
YP_316347.1	2664826	237	188	79.3249	rpmB	50S ribosomal protein L28
YP_314623.1	915452	264	209	79.1667	rpmA	50S ribosomal protein L27
YP_315607.2	1942816	1230	967	78.6179	Tbd_1849	argininosuccinate synthase
YP_314183.1	446492	1314	1027	78.1583	secY	preprotein translocase subunit SecY
YP_314346.1	616878	969	756	78.0186	Tbd_0588	acetyl-CoA carboxylase carboxyltransferase subunit alpha
YP_313917.1	170335	1986	1545	77.7946	cbbT	transketolase
YP_314905.1	1200298	1281	995	77.6737	nuoF	NADH-quinone oxidoreductase subunit F
YP_314262.1	528664	1968	1528	77.6423	Tbd_0504	acetyl-CoA synthetase
YP_314365.1	634770	1299	1006	77.4442	Tbd_0607	adenylosuccinate synthetase
YP_314270.1	540870	1473	1134	76.9857	Tbd_0512	modulator of DNA gyrase
YP_314679.1	974461	1050	807	76.8571	Tbd_0921	peptide chain release factor 2
YP_313992.1	255446	3714	2854	76.8444	metH	B12-dependent methionine synthase
YP_315748.1	2080648	498	382	76.7068	ilvH	acetolactate synthase 3 regulatory subunit
YP_314651.1	942698	1506	1150	76.3612	Tbd_0893	lysyl-tRNA synthetase
YP_314772.1	1082945	366	279	76.2295	Tbd_1014	MerR family transcriptional regulator
YP_315466.1	1796552	756	576	76.1905	Tbd_1708	imidazole glycerol phosphate synthase subunit HisF
YP_316223.1	2538164	303	230	75.9076	Tbd_2465	hypothetical protein
YP_316258.1	2571869	1431	1086	75.891	Tbd_2500	Fis family transcriptional regulator
YP_314159.1	433388	471	356	75.5839	Tbd_0401	30S ribosomal protein S7
YP_315734.1	2066037	2925	2210	75.5556	Tbd_1976	ribonucleotide-diphosphate reductase subunit alpha
YP_314188.1	449718	981	739	75.3313	Tbd_0430	DNA-directed RNA polymerase subunit alpha
YP_314145.1	415528	951	716	75.2892	Tbd_0387	ribose-phosphate pyrophosphokinase
YP_314589.1	876540	2439	1831	75.0718	Tbd_0831	phosphoketolase
YP_314759.1	1068125	1038	777	74.8555	Tbd_1001	thioredoxin reductase
YP_313862.1	111108	1464	1094	74.7268	Tbd_0104	3-octaprenyl-4-hydroxybenzoate carboxy-lyase
YP_314911.1	1206570	2010	1500	74.6269	nuoL	NADH dehydrogenase I subunit L
YP_314714.1	1018524	1722	1278	74.216	rpsA	30S ribosomal protein S1
YP_314897.1	1194827	783	581	74.2018	Tbd_1139	phosphate transport system permease 1
YP_316585.1	2909617	135	100	74.0741	Tbd_2827	50S ribosomal protein L34
YP_314189.1	450782	390	287	73.5897	Tbd_0431	50S ribosomal protein L17
YP_314723.1	1027097	1353	994	73.4664	Tbd_0965	DNA repair protein RadA
YP_314771.1	1082656	312	229	73.3974	ihfA	integration host factor subunit alpha
YP_315749.1	2081145	1842	1346	73.0727	Tbd_1991	acetolactate synthase, large subunit
YP_314608.1	899113	1698	1240	73.0271	Tbd_0850	glutaminyl-tRNA synthetase
YP_315657.1	1996116	789	575	72.8771	Tbd_1899	hypothetical protein
YP_315254.1	1586860	1329	968	72.8367	Tbd_1496	recombination factor protein RarA
YP_314543.1	828576	747	541	72.423	Tbd_0785	30S ribosomal protein S2
YP_315311.1	1637223	180	130	72.2222	rpmF	50S ribosomal protein L32
YP_315537.1	1878398	882	637	72.2222	Tbd_1779	glucose-1-phosphate thymidylyltransferase
YP_314922.1	1217940	1209	872	72.1257	Tbd_1164	cysteine desulfurase
YP_314292.1	559359	723	521	72.0609	Tbd_0534	ABC transporter ATPase
YP_314348.1	619256	429	309	72.028	Tbd_0590	nucleoside diphosphate kinase
YP_314352.1	622478	1224	880	71.8954	ispG	4-hydroxy-3-methylbut-2-en-1-yl diphosphate synthase
YP_315522.1	1856924	1332	957	71.8468	Tbd_1764	hypothetical protein
YP_313987.1	250631	1392	1000	71.8391	Tbd_0229	argininosuccinate lyase
YP_315590.1	1930989	1233	885	71.7762	Tbd_1832	cytochrome B subunit of cytochrome bc1
YP_315679.1	2017942	639	458	71.6745	leuD	isopropylmalate isomerase small subunit
YP_314235.1	499637	735	526	71.5646	Tbd_0477	RNAse PH
YP_315747.1	2079592	1017	727	71.4848	Tbd_1989	ketol-acid reductoisomerase
YP_316348.1	2665075	168	120	71.4286	Tbd_2590	50S ribosomal protein L33
YP_314612.1	903000	1242	885	71.256	Tbd_0854	isocitrate dehydrogenase (NADP)
YP_315184.1	1515546	1101	783	71.1172	Tbd_1426	ACR3 family arsenite transporter
YP_316551.1	2873968	1830	1301	71.0929	Tbd_2793	glutamine--fructose-6-phosphate transaminase
YP_315486.1	1812412	1398	992	70.9585	Tbd_1728	nucleotide binding protein
YP_314400.1	680425	606	430	70.9571	Tbd_0642	cytochrome C oxidase, mono-heme subunit/FixO
YP_315866.1	2197349	1089	771	70.7989	Tbd_2108	chromosome partitioning ATPase
YP_315853.1	2186163	597	422	70.6868	Tbd_2095	RNA polymerase sigma factor RpoE
YP_313874.1	123638	1086	767	70.6262	mraY	phospho-N-acetylmuramoyl-pentapeptide-transferase
YP_314153.1	422287	696	488	70.1149	Tbd_0395	50S ribosomal protein L1
YP_314032.1	293125	936	656	70.0855	Tbd_0274	lipoyl synthase
YP_314200.1	462569	1794	1257	70.0669	aspS	aspartyl-tRNA synthetase
YP_315910.1	2239119	327	229	70.0306	Tbd_2152	peptidyl-prolyl cis-trans isomerase
YP_314760.1	1069210	2274	1588	69.8329	Tbd_1002	DNA translocase FtsK
YP_315471.1	1800556	1305	911	69.8084	hisD	histidinol dehydrogenase
YP_314601.1	892316	1314	913	69.4825	Tbd_0843	homoserine dehydrogenase
YP_314722.1	1026195	894	621	69.4631	cysM	cysteine synthase B
YP_314272.1	543458	1077	748	69.4522	Tbd_0514	phospho-2-dehydro-3-deoxyheptonate aldolase
YP_315343.1	1669440	1095	756	69.0411	Tbd_1585	hypothetical protein
YP_316238.1	2557042	336	231	68.75	Tbd_2480	sulfite reductase
YP_314726.1	1030200	1632	1121	68.6887	prfC	peptide chain release factor 3
YP_314987.1	1287218	1284	878	68.3801	Tbd_1229	seryl-tRNA synthetase
YP_314084.1	349238	1581	1077	68.1214	Tbd_0326	cytochrome c oxidase subunit I
YP_314542.1	827495	810	550	67.9012	Tbd_0784	methionine aminopeptidase
YP_314378.1	652259	843	568	67.3784	Tbd_0620	2-dehydro-3-deoxyphosphooctonate aldolase
YP_315648.1	1989442	651	437	67.1275	hisG	ATP phosphoribosyltransferase
YP_316155.1	2470217	3198	2141	66.9481	Tbd_2397	acriflavin resistance protein
YP_314727.1	1032291	1230	823	66.9106	Tbd_0969	aspartate kinase
YP_314885.1	1181211	1140	762	66.8421	Tbd_1127	carbamoyl-phosphate synthase small subunit
YP_315988.1	2309929	684	457	66.8129	cbbE	ribulose-5-phosphate 3-epimerase
YP_314455.1	736228	2769	1848	66.7389	infB	translation initiation factor IF-2
YP_316301.1	2613506	540	358	66.2963	Tbd_2543	hypothetical protein
YP_313794.1	38365	327	216	66.055	Tbd_0036	thioredoxin
YP_314649.1	939397	2820	1856	65.8156	Tbd_0891	aconitase
YP_313882.1	132626	1236	810	65.534	Tbd_0124	cell division protein FtsA
YP_316200.1	2510907	1281	832	64.9493	proA	gamma-glutamyl phosphate reductase
YP_316537.1	2858747	1071	692	64.6125	Tbd_2779	uroporphyrinogen decarboxylase
YP_315459.1	1792571	1203	777	64.5885	Tbd_1701	ammonium transporter
YP_316195.1	2507340	1452	936	64.4628	Tbd_2437	RNAse G
YP_315863.1	2193956	384	246	64.0625	rpsF	30S ribosomal protein S6
YP_314907.1	1203946	1032	659	63.8566	nuoH	NADH dehydrogenase I subunit H
YP_314151.1	421199	564	359	63.6525	Tbd_0393	transcription antitermination protein nusG
YP_315467.1	1797312	756	481	63.6243	Tbd_1709	1-(5-phosphoribosyl)-5-[(5-phosphoribosylamino)methylideneamino] imidazole-4-carboxamide isomerase
YP_314311.1	581267	2661	1690	63.51	alaS	alanyl-tRNA synthetase
YP_316344.1	2662344	441	277	62.8118	dut	deoxyuridine 5'-triphosphate nucleotidohydrolase
YP_315618.1	1954347	927	580	62.5674	Tbd_1860	4-hydroxy-3-methylbut-2-enyl diphosphate reductase
YP_314912.1	1208591	1485	924	62.2222	nuoM	NADH dehydrogenase subunit M
YP_316315.1	2631203	1278	795	62.2066	Tbd_2557	glutamate-1-semialdehyde aminotransferase
YP_315678.1	2016826	1062	659	62.0527	Tbd_1920	3-isopropylmalate dehydrogenase
YP_314180.1	445334	516	319	61.8217	rpsE	30S ribosomal protein S5
YP_315649.1	1990106	1254	772	61.563	Tbd_1891	UDP-N-acetylglucosamine 1-carboxyvinyltransferase
YP_314016.1	279369	1458	896	61.454	gatA	aspartyl/glutamyl-tRNA amidotransferase subunit A
YP_314376.1	648183	2340	1438	61.453	Tbd_0618	phosphoenolpyruvate synthase
YP_314168.1	440354	330	202	61.2121	Tbd_0410	50S ribosomal protein L22
YP_313947.1	201632	1011	618	61.1276	Tbd_0189	delta-aminolevulinic acid dehydratase
YP_314719.1	1022931	1323	806	60.9221	Tbd_0961	UDP-glucose dehydrogenase
YP_313974.1	236782	693	422	60.8947	Tbd_0216	two component transcriptional regulator
YP_315666.1	2004113	1521	923	60.6838	Tbd_1908	amidophosphoribosyltransferase
YP_315864.1	2194463	2244	1360	60.6061	Tbd_2106	ornithine decarboxylase
YP_315171.1	1500258	702	425	60.5413	Tbd_1413	ABC transporter ATPase
YP_314943.1	1244928	696	421	60.4885	Tbd_1185	succinate dehydrogenase subunit B
YP_315538.1	1879276	1068	646	60.4869	Tbd_1780	dTDP-glucose 4,6-dehydratase
YP_315117.1	1438790	711	429	60.3376	Tbd_1359	ABC transporter ATPase
YP_316310.1	2627867	393	237	60.3053	Tbd_2552	response regulator receiver domain-containing protein
YP_316556.1	2880317	873	526	60.252	Tbd_2798	ATP synthase F0F1 subunit gamma
YP_314920.1	1216621	759	457	60.2108	Tbd_1162	serine O-acetyltransferase
YP_314211.1	471433	447	269	60.179	rplM	50S ribosomal protein L13
YP_316425.1	2739881	939	565	60.1704	Tbd_2667	phosphoribosylformylglycinamidine cyclo-ligase
YP_315660.1	1998265	1365	821	60.1465	Tbd_1902	cysteinyl-tRNA synthetase
YP_313918.1	172476	1002	600	59.8802	cbbG	glyceraldehyde-3-phosphate dehydrogenase
YP_314212.1	471876	393	235	59.7964	rpsI	30S ribosomal protein S9
YP_315670.1	2008026	867	517	59.6309	Tbd_1912	acetyl-coenzyme A carboxylase carboxyl transferase subunit alpha
YP_316330.1	2646358	1401	835	59.6003	Tbd_2572	UDP-N-acetylmuramate:L-alanyl-gamma-D-glutamyl-meso-diaminopimelate ligase
YP_314177.1	444009	396	236	59.596	Tbd_0419	30S ribosomal protein S8
YP_316128.1	2444025	1716	1020	59.4406	Tbd_2370	type IV pilus assembly protein, PilB
YP_313977.1	239408	3780	2243	59.3386	Tbd_0219	(S)-2-hydroxy-acid oxidase
YP_314939.1	1241111	1224	725	59.232	Tbd_1181	malate dehydrogenase
YP_314335.1	605816	2739	1621	59.1822	valS	valyl-tRNA synthetase
YP_314564.1	847923	894	529	59.1723	Tbd_0806	succinyl-CoA synthetase (ADP-forming) subunit alpha
YP_314015.1	277945	1428	844	59.1036	gatB	aspartyl/glutamyl-tRNA amidotransferase subunit B
YP_314636.1	927586	810	475	58.642	Tbd_0878	GTP cyclohydrolase
YP_315892.1	2220861	924	538	58.2251	Tbd_2134	branched-chain amino acid aminotransferase
YP_315861.1	2193370	288	167	57.9861	rpsR	30S ribosomal protein S18
YP_315283.1	1612617	1203	697	57.9385	Tbd_1525	tryptophanyl-tRNA synthetase
YP_314452.1	734494	270	156	57.7778	Tbd_0694	30S ribosomal protein S15
YP_316219.1	2531953	912	526	57.6754	Tbd_2461	coproporphyrinogen III oxidase
YP_316131.1	2448001	1344	773	57.5149	Tbd_2373	signal recognition particle subunit FFH/SRP54 (srp54)
YP_316217.1	2530099	1278	735	57.5117	Tbd_2459	phosphoribosylamine--glycine ligase
YP_316203.1	2513703	2574	1479	57.4592	leuS	leucyl-tRNA synthetase
YP_314332.1	603456	228	131	57.4561	Tbd_0574	hypothetical protein
YP_313878.1	128556	1392	797	57.2557	murC	UDP-N-acetylmuramate--L-alanine ligase
YP_313921.1	176404	1068	611	57.2097	cbbA	fructose-1,6-bisphosphate aldolase
YP_314547.1	831628	738	422	57.1816	Tbd_0789	undecaprenyl pyrophosphate synthetase
YP_314424.1	706654	1101	629	57.1299	Tbd_0666	chorismate synthase
YP_314155.1	423847	384	219	57.0312	rplL	50S ribosomal protein L7/L12
YP_316464.1	2787631	1386	790	56.9986	Tbd_2706	tRNA-i(6)A37 thiotransferase enzyme MiaB
YP_313995.1	260725	1488	848	56.9892	Tbd_0237	Mg chelatase-like protein
YP_314773.1	1083582	585	333	56.9231	Tbd_1015	superoxide dismutase, Fe
YP_316040.1	2354708	1869	1063	56.8753	Tbd_2282	adenylylsulfate reductase subunit alpha
YP_315426.1	1751359	1980	1120	56.5657	Tbd_1668	oligopeptide ABC transporter ATP-binding protein
YP_315973.1	2293449	732	414	56.5574	Tbd_2215	hypothetical protein
YP_316242.1	2558568	1071	605	56.4893	Tbd_2484	sulfite reductase, dissimilatory-type subunit beta
YP_315297.1	1624446	1119	632	56.479	Tbd_1539	molecular chaperone protein DnaJ
YP_315837.1	2171886	1815	1024	56.4187	Tbd_2079	preprotein translocase SecD
YP_314624.1	915795	1053	593	56.3153	obgE	GTPase ObgE
YP_316461.1	2785379	858	483	56.2937	Tbd_2703	hypothetical protein
YP_314456.1	739006	1479	831	56.1866	Tbd_0698	NusA antitermination factor
YP_316214.1	2527115	1053	591	56.1254	Tbd_2456	dihydrouridine synthase
YP_316041.1	2356576	483	270	55.9006	Tbd_2283	adenylylsulfate reductase subunit beta
YP_315305.1	1631554	1233	689	55.88	Tbd_1547	3-oxoacyl-ACP synthase
YP_314383.1	658040	870	485	55.7471	Tbd_0625	UDP-glucose pyrophosphorylase
YP_313856.1	104260	1281	712	55.5816	Tbd_0098	UDP-glucose/GDP-mannose dehydrogenase
YP_314924.1	1219674	324	180	55.5556	Tbd_1166	Iron-sulfur cluster assembly protein IscA
YP_316122.1	2439662	657	365	55.5556	cbbI	ribose-5-phosphate isomerase A
YP_314449.1	731275	420	233	55.4762	Tbd_0691	TraR/DksA family transcriptional regulator
YP_314217.1	476495	1191	659	55.3317	Tbd_0459	tyrosyl-tRNA synthetase
YP_314926.1	1220644	1863	1030	55.2872	hscA	chaperone protein HscA
YP_314077.1	342970	954	527	55.2411	Tbd_0319	biotin synthase
YP_315967.1	2288565	696	384	55.1724	Tbd_2209	MotA/TolQ/ExbB proton channel family protein
YP_314593.1	885985	744	408	54.8387	surE	stationary phase survival protein SurE
YP_316335.1	2652028	1014	556	54.8323	cbbF	fructose-1,6-bisphosphatase
YP_314418.1	699960	1761	965	54.7984	Tbd_0660	chemotaxis sensory transducer
YP_314637.1	928492	1857	1017	54.7658	Tbd_0879	1-deoxy-D-xylulose-5-phosphate synthase
YP_314865.1	1164776	1329	727	54.7028	Tbd_1107	ferredoxin
YP_315187.1	1518771	234	128	54.7009	Tbd_1429	thiol-disulfide isomerase
YP_313920.1	174936	1434	783	54.6025	pykA	pyruvate kinase
YP_314654.1	944968	1797	981	54.591	Tbd_0896	ATP-dependent DNA helicase RecQ
YP_314985.1	1283138	420	229	54.5238	Tbd_1227	7-cyano-7-deazaguanine reductase
YP_314768.1	1078718	360	196	54.4444	rplT	50S ribosomal protein L20
YP_316226.1	2540420	3624	1972	54.415	Tbd_2468	pyruvate:ferredoxin (flavodoxin) oxidoreductase
YP_315310.1	1636145	1020	555	54.4118	Tbd_1552	glycerol-3-phosphate acyltransferase PlsX
YP_315948.1	2272077	1086	589	54.2357	Tbd_2190	bifunctional 3,4-dihydroxy-2-butanone 4-phosphate synthase/GTP cyclohydrolase II-like protein
YP_316419.1	2735363	498	270	54.2169	Tbd_2661	phosphoribosylaminoimidazole carboxylase, catalytic subunit
YP_316564.1	2886489	786	426	54.1985	Tbd_2806	chromosome segregation ATPase
YP_315979.1	2300397	1494	807	54.0161	Tbd_2221	hypothetical protein
YP_316150.1	2463995	1407	759	53.9446	Tbd_2392	peptidase S41A, protease
YP_314887.1	1185577	477	257	53.8784	Tbd_1129	GreA/GreB family elongation factor
YP_314276.1	547610	1371	737	53.7564	Tbd_0518	adenylosuccinate lyase
YP_314765.1	1075850	1914	1027	53.6573	Tbd_1007	Ser-tRNA(Thr) hydrolase / threonyl-tRNA synthetase
YP_316136.1	2451958	891	477	53.5354	Tbd_2378	tyrosine recombinase XerD
YP_315833.1	2168196	1104	591	53.5326	Tbd_2075	queuine tRNA-ribosyltransferase
YP_314369.1	640033	849	454	53.4747	Tbd_0611	hypothetical protein
YP_314945.1	1245927	1296	693	53.4722	Tbd_1187	citrate synthase
YP_315658.1	1996897	813	433	53.2595	Tbd_1900	ABC transporter ATPase
YP_314187.1	449046	630	335	53.1746	rpsD	30S ribosomal protein S4
YP_314621.1	913981	1032	547	53.0039	Tbd_0863	trans-hexaprenyltranstransferase
YP_314349.1	619691	1119	593	52.9937	Tbd_0591	hypothetical protein
YP_315514.1	1847053	450	238	52.8889	smpB	SsrA-binding protein
YP_315986.1	2307504	1566	828	52.8736	Tbd_2228	anthranilate synthase, component I
YP_314213.1	472373	1029	541	52.5753	argC	N-acetyl-gamma-glutamyl-phosphate reductase
YP_316024.1	2336790	2373	1243	52.381	Tbd_2266	heavy metal translocating P-type ATPase
YP_315651.1	1991654	756	395	52.2487	Tbd_1893	ABC-2 type transport system permease
YP_313884.1	135223	915	478	52.2404	lpxC	UDP-3-O-[3-hydroxymyristoyl] N-acetylglucosamine deacetylase
YP_315859.1	2191379	1392	727	52.227	Tbd_2101	primary replicative DNA helicase
YP_315779.1	2110294	690	360	52.1739	Tbd_2021	DNA-(apurinic or apyrimidinic site) lyase / endonuclease III
YP_315960.1	2283098	675	352	52.1481	Tbd_2202	ExsB ATPase
YP_314704.1	1006439	699	363	51.9313	Tbd_0946	3-demethylubiquinone-9 3-methyltransferase
YP_315652.1	1992406	909	472	51.9252	Tbd_1894	ABC-type multidrug transporter ATPase
YP_314324.1	594810	468	243	51.9231	Tbd_0566	transmembrane protein
YP_314632.1	924298	1209	624	51.6129	sat	sulfate adenylyltransferase
YP_313940.1	195274	450	232	51.5556	Tbd_0182	biotin carboxyl carrier protein
YP_314616.1	906765	3426	1765	51.5178	Tbd_0858	DNA polymerase III subunit alpha
YP_314836.1	1137684	1902	977	51.367	Tbd_1078	heat shock protein 90
YP_314182.1	446039	435	223	51.2644	Tbd_0424	50S ribosomal protein L15
YP_313883.1	133988	1143	585	51.1811	Tbd_0125	cell division protein FtsZ
YP_315170.1	1499056	1203	615	51.1222	Tbd_1412	hypothetical protein
YP_316265.1	2579895	1740	886	50.9195	Tbd_2507	lipid A export ATP-binding/permease MsbA
YP_316275.1	2588929	831	422	50.7822	Tbd_2517	5,10-methylenetetrahydrofolate reductase
YP_315307.1	1633307	771	391	50.7134	Tbd_1549	3-oxoacyl-ACP reductase
YP_314902.1	1197900	603	305	50.5804	nuoC	NADH dehydrogenase subunit C
YP_316361.1	2678900	876	443	50.5708	Tbd_2603	heat shock protein HtpX
YP_314715.1	1020248	285	144	50.5263	Tbd_0957	integration host factor subunit beta
YP_316207.1	2518254	2181	1100	50.4356	Tbd_2449	ATP-dependent DNA helicase UvrD
YP_314123.1	395122	312	157	50.3205	Tbd_0365	hypothetical protein
YP_315462.1	1795267	213	107	50.2347	tatA	twin-arginine translocation protein TatA
YP_314766.1	1077920	468	235	50.2137	Tbd_1008	translation initiation factor 3
YP_316127.1	2442789	1224	614	50.1634	Tbd_2369	type IV pilus assembly protein PilC
YP_316032.1	2345616	798	400	50.1253	Tbd_2274	nitrate transport ATP-binding subunits C and D
YP_316216.1	2528428	1560	781	50.0641	Tbd_2458	IMP cyclohydrolase
YP_316540.1	2863428	1674	838	50.0597	argS	arginyl-tRNA synthetase
YP_314881.1	1178421	447	223	49.8881	Tbd_1123	ferric uptake regulator family protein
YP_313905.1	157838	399	199	49.8747	Tbd_0147	hypothetical protein
YP_316165.1	2479111	465	231	49.6774	Tbd_2407	RNA methyltransferase CspR
YP_314863.1	1163588	399	198	49.6241	Tbd_1105	methionine sulfoxide reductase B
YP_314630.1	921602	2022	1002	49.5549	Tbd_0872	adenylylsulfate reductase subunit alpha
YP_315615.1	1950620	2790	1381	49.4982	Tbd_1857	isoleucyl-tRNA synthetase
YP_315428.1	1754738	978	484	49.4888	Tbd_1670	oligopeptide ABC transporter permease
YP_313978.1	243329	936	463	49.4658	Tbd_0220	hypothetical protein
YP_315677.1	2015571	1116	550	49.2832	Tbd_1919	aspartate-semialdehyde dehydrogenase
YP_315896.1	2223562	1374	677	49.2722	Tbd_2138	phosphomannomutase
YP_315492.1	1819182	1419	699	49.26	gltX	glutamyl-tRNA synthetase
YP_315662.1	2000887	492	242	49.187	Tbd_1904	peptidyl-prolyl cis-trans isomerase B
YP_314275.1	546945	594	292	49.1582	recR	recombination protein RecR
YP_314921.1	1217456	462	227	49.1342	Tbd_1163	BadM/Rrf2 family transcriptional regulator
YP_315868.1	2198973	552	270	48.913	Tbd_2110	dinucleoside polyphosphate hydrolase
YP_314618.1	910688	2073	1012	48.8181	metG	methionyl-tRNA synthetase
YP_314074.1	340511	1131	552	48.8064	Tbd_0316	deoxyguanosinetriphosphate triphosphohydrolase-like protein
YP_315745.1	2077979	789	385	48.7959	Tbd_1987	CDP-diacylglycerol--serine O-phosphatidyltransferase
YP_314631.1	923642	486	237	48.7654	Tbd_0873	adenylylsulfate reductase subunit beta
YP_315518.1	1853501	681	332	48.7518	Tbd_1760	lipoprotein releasing system, ATP-binding protein
YP_315854.1	2186900	1626	788	48.4625	Tbd_2096	L-aspartate oxidase
YP_314762.1	1072174	483	234	48.4472	Tbd_1004	2-C-methyl-D-erythritol 2,4-cyclodiphosphate synthase
YP_314707.1	1011124	1080	523	48.4259	Tbd_0949	phosphoserine aminotransferase
YP_314843.1	1145225	2067	999	48.3309	Tbd_1085	polyphosphate kinase
YP_315870.1	2200570	1740	840	48.2759	Tbd_2112	prolyl-tRNA synthetase
YP_314093.1	355177	897	433	48.272	Tbd_0335	protoheme IX farnesyltransferase
YP_314906.1	1201592	2355	1136	48.2378	nuoG	NADH dehydrogenase subunit G
YP_316457.1	2781180	1011	485	47.9723	Tbd_2699	nucleoside-diphosphate-sugar epimerase
YP_316444.1	2765052	882	423	47.9592	Tbd_2686	N-acetylglutamate kinase
YP_316352.1	2669097	1173	562	47.9113	Tbd_2594	fatty acid desaturase
YP_314196.1	458977	474	226	47.6793	Tbd_0438	single-strand binding protein
YP_314291.1	557855	1437	685	47.6688	Tbd_0533	RNA polymerase factor sigma-54
YP_314818.1	1122646	378	180	47.619	Tbd_1060	hypothetical protein
YP_314103.1	363361	846	402	47.5177	Tbd_0345	sigma-70 factor
YP_315914.1	2242796	396	188	47.4747	Tbd_2156	hypothetical protein
YP_316236.1	2554622	1524	723	47.4409	Tbd_2478	reductase, iron-sulfur binding subunit
YP_316121.1	2438064	1518	717	47.2332	Tbd_2363	L-threonine ammonia-lyase
YP_313931.1	185810	1452	685	47.1763	Tbd_0173	glycine dehydrogenase subunit 2
YP_314609.1	900850	1077	508	47.1681	Tbd_0851	tRNA (5-methylaminomethyl-2-thiouridylate)-methyltransferase
YP_315846.1	2179897	810	382	47.1605	Tbd_2088	signal peptidase I
YP_314193.1	453878	738	348	47.1545	Tbd_0435	ribosomal large subunit pseudouridine synthase F
YP_315911.1	2239499	2292	1080	47.1204	Tbd_2153	Elongator protein 3/MiaB/NifB
YP_314309.1	577920	1431	672	46.9602	Tbd_0551	Fis family transcriptional regulator
YP_315972.1	2292927	516	242	46.8992	ruvC	Holliday junction resolvase
YP_315414.1	1738365	3441	1613	46.8759	Tbd_1656	transcription-repair coupling factor
YP_315381.1	1709276	504	236	46.8254	Tbd_1623	chemotaxis protein CheW
YP_315403.1	1728446	912	427	46.8202	Tbd_1645	heterodisulfide reductase, B subunit
YP_313805.1	47677	1452	676	46.5565	Tbd_0047	glycolate oxidase subunit GlcD
YP_314913.1	1210086	1452	673	46.3499	nuoN	NADH dehydrogenase subunit N
YP_313857.1	105540	1029	476	46.2585	Tbd_0099	NAD-dependent epimerase/dehydratase
YP_314360.1	630362	1170	541	46.2393	Tbd_0602	GTP-binding protein HflX
YP_315909.1	2237613	1395	643	46.0932	Tbd_2151	TRAP dicarboxylate transporter subunit DctM
YP_313770.1	11993	963	443	46.0021	Tbd_0012	SMF protein
YP_316210.1	2521708	729	335	45.9534	Tbd_2452	hypothetical protein
YP_313876.1	126302	1158	532	45.9413	Tbd_0118	cell division protein FtsW
YP_316502.1	2824727	270	124	45.9259	Tbd_2744	acyl carrier protein
YP_315322.1	1646206	2622	1203	45.881	Tbd_1564	RNAse E
YP_314305.1	571979	1698	779	45.8775	Tbd_0547	ATPase, type IV pilus assembly protein PilB
YP_314353.1	623727	1260	578	45.873	hisS	histidyl-tRNA synthetase
YP_314073.1	339421	1080	494	45.7407	aroB	3-dehydroquinate synthase
YP_314013.1	276669	639	292	45.6964	pyrE	orotate phosphoribosyltransferase
YP_316267.1	2582510	1134	518	45.679	Tbd_2509	alanine-glyoxylate aminotransferase
YP_315597.1	1937558	549	250	45.5373	Tbd_1839	oligoribonuclease
YP_315588.1	1929561	600	273	45.5	Tbd_1830	stringent starvation protein a
YP_313777.1	19966	1275	580	45.4902	Tbd_0019	Fis family transcriptional regulator
YP_316153.1	2468373	330	150	45.4545	Tbd_2395	ArsR family transcriptional regulator
YP_314554.1	839602	438	199	45.4338	Tbd_0796	3-hydroxyacyl-ACP dehydratase
YP_314397.1	677800	1452	659	45.3857	Tbd_0639	iron-sulfur 4Fe-4S ferredoxin transmembrane protein
YP_316346.1	2664044	675	306	45.3333	Tbd_2588	DNA repair protein RadC
YP_314898.1	1195661	747	338	45.2477	tpiA	triosephosphate isomerase
YP_315259.1	1591903	219	99	45.2055	Tbd_1501	hypothetical protein
YP_315260.1	1592154	1257	567	45.1074	Tbd_1502	6-phosphofructokinase
YP_314000.1	265418	621	280	45.0886	folE	GTP cyclohydrolase I
YP_314323.1	594448	315	142	45.0794	Tbd_0565	sulfur compound chelating protein SoxZ
YP_315495.1	1822358	1662	749	45.0662	Tbd_1737	FAD-dependent dehydrogenase
YP_314178.1	444417	531	239	45.0094	rplF	50S ribosomal protein L6
YP_314769.1	1079147	1035	465	44.9275	pheS	phenylalanyl-tRNA synthetase subunit alpha
YP_314746.1	1053529	1068	478	44.7566	Tbd_0988	transport system ATPase
YP_316525.1	2845299	4485	2005	44.7046	gltB	glutamate synthase subunit alpha
YP_313936.1	190335	1089	486	44.6281	gcvT	glycine cleavage system aminomethyltransferase T
YP_314230.1	495868	204	91	44.6078	Tbd_0472	RNA polymerase, omega subunit
YP_315014.1	1318593	825	368	44.6061	Tbd_1256	condensin subunit ScpA
YP_315410.1	1735731	621	277	44.6055	Tbd_1652	inorganic pyrophosphatase
YP_314878.1	1175856	1125	501	44.5333	Tbd_1120	gamma-glutamyl kinase
YP_315983.1	2304501	1269	565	44.5232	Tbd_2225	sulfide-quinone reductase
YP_314893.1	1190402	1377	612	44.4444	Tbd_1135	phosphoglucosamine mutase
YP_316069.1	2384338	2214	984	44.4444	Tbd_2311	catalase
YP_314133.1	403342	663	294	44.3439	Tbd_0375	cell division ATP-binding protein FtsE
YP_314942.1	1243085	1755	778	44.3305	Tbd_1184	succinate dehydrogenase subunit A
YP_315262.1	1593889	654	289	44.1896	Tbd_1504	adenylate kinase
YP_314163.1	437647	645	285	44.186	Tbd_0405	50S ribosomal protein L3P
YP_315160.1	1483072	1677	741	44.186	Tbd_1402	nitrate/nitrite antiporter
YP_315843.1	2177914	894	395	44.1834	Tbd_2085	GTPase
YP_315838.1	2173711	933	412	44.1586	secF	preprotein translocase subunit SecF
YP_314638.1	930350	891	393	44.1077	Tbd_0880	farnesyl-diphosphate synthase
YP_314568.1	851682	957	422	44.0961	Tbd_0810	ribosomal large subunit pseudouridine synthase D
YP_315432.1	1761048	273	120	43.956	Tbd_1674	histone-like DNA-binding protein
YP_314097.1	358812	747	328	43.909	Tbd_0339	cbb3-type cytochrome c oxidase subunit II
YP_314602.1	893626	1443	633	43.8669	Tbd_0844	threonine synthase
YP_315430.1	1757864	855	375	43.8596	Tbd_1672	enoyl-ACP reductase
YP_313787.1	29347	1224	536	43.7908	argJ	bifunctional ornithine acetyltransferase/N-acetylglutamate synthase
YP_315790.1	2123146	1020	446	43.7255	hrcA	heat-inducible transcription repressor
YP_315121.1	1442923	1377	601	43.6456	Tbd_1363	GTP-binding protein
YP_316109.1	2424910	1953	852	43.6252	Tbd_2351	ABC transporter ATPase
YP_316112.1	2428761	708	308	43.5028	Tbd_2354	two component transcriptional regulator
YP_316529.1	2853286	1350	587	43.4815	Tbd_2771	Fis family transcriptional regulator
YP_313971.1	233773	1569	682	43.4672	ubiB	ubiquinone biosynthesis protein UbiB
YP_315031.1	1338522	1869	809	43.2852	Tbd_1273	ABC-type transport system ATPase
YP_314254.1	514054	342	148	43.2749	Tbd_0496	monovalent cation/H+ antiporter subunit C
YP_316396.1	2712925	1380	597	43.2609	cbbM	ribulose bisphosphate carboxylase
YP_314387.1	661604	3957	1710	43.2146	Tbd_0629	phosphoribosylformylglycinamidine synthase
YP_315221.1	1548071	264	114	43.1818	Tbd_1463	translation initiation factor IF-1
YP_314227.1	491230	2037	878	43.1026	Tbd_0469	ATP-dependent DNA helicase RecG
YP_314035.1	295776	906	390	43.0464	Tbd_0277	ABC-2 type transporter ATPase
YP_316313.1	2629717	843	361	42.8233	Tbd_2555	phosphomethylpyrimidine kinase
YP_315091.1	1414625	3183	1362	42.7898	Tbd_1333	heavy metal efflux pump CzcA
YP_314708.1	1012196	1176	503	42.7721	Tbd_0950	D-3-phosphoglycerate dehydrogenase
YP_314461.1	744091	624	266	42.6282	Tbd_0703	hypothetical protein
YP_313759.1	137	1374	584	42.5036	Tbd_0001	chromosome replication initiator DnaA
YP_314338.1	609534	1512	642	42.4603	Tbd_0580	leucyl aminopeptidase
YP_314447.1	729447	855	363	42.4561	Tbd_0689	methenyltetrahydrofolate cyclohydrolase
YP_314627.1	919249	813	344	42.3124	Tbd_0869	nitric oxide reductase activation protein NorQ
YP_315906.1	2235120	1341	566	42.2073	Tbd_2148	microcin-processing peptidase 1
YP_314563.1	846766	1161	490	42.205	sucC	succinyl-CoA synthetase subunit beta
YP_313783.1	26294	702	296	42.1652	Tbd_0025	phosphate uptake regulator, PhoU
YP_315901.1	2228852	555	234	42.1622	mogA	molybdenum cofactor biosynthesis protein MogA
YP_314356.1	626825	1410	594	42.1277	engA	GTP-binding protein EngA
YP_316205.1	2517002	888	374	42.1171	cbbP	phosphoribulokinase
YP_314329.1	601170	696	293	42.0977	Tbd_0571	DMSO reductase subunit B
YP_314545.1	830316	714	300	42.0168	Tbd_0787	uridylate kinase
YP_314274.1	546602	327	137	41.896	Tbd_0516	hypothetical protein
YP_314909.1	1205633	636	266	41.8239	nuoJ	NADH dehydrogenase I subunit J
YP_315533.1	1874762	984	411	41.7683	Tbd_1775	GDP-L-fucose synthetase
YP_314712.1	1016479	1287	537	41.7249	Tbd_0954	3-phosphoshikimate 1-carboxyvinyltransferase
YP_315980.1	2301966	789	329	41.6984	Tbd_2222	indole-3-glycerol phosphate synthase
YP_316235.1	2552614	1962	818	41.6922	Tbd_2477	glutamate synthase (NADPH) small subunit
YP_313973.1	235913	735	306	41.6327	Tbd_0215	2-octaprenyl-6-methoxy-1,4-benzoquinone methylase
YP_315929.1	2255712	2031	844	41.5559	Tbd_2171	anaerobic ribonucleoside triphosphate reductase
YP_313797.1	40346	207	86	41.5459	rpmE	50S ribosomal protein L31
YP_315519.1	1854174	1245	517	41.5261	Tbd_1761	LolC/E family lipoprotein releasing system, transmembrane protein
YP_314202.1	464671	441	183	41.4966	ntpA	dATP pyrophosphohydrolase
YP_315774.1	2105678	567	235	41.4462	Tbd_2016	electron transport complex protein RnfB
YP_316142.1	2456410	1026	425	41.423	Tbd_2384	o-sialoglycoprotein endopeptidase
YP_314767.1	1078509	198	82	41.4141	Tbd_1009	50S ribosomal protein L35
YP_314260.1	523256	2643	1094	41.3924	Tbd_0502	cation-transporting ATPase, E1-E2 type
YP_315390.1	1718464	783	324	41.3793	Tbd_1632	flagellar basal body rod protein FlgG
YP_314229.1	493680	2217	917	41.3622	Tbd_0471	metal dependent phosphohydrolase
YP_316237.1	2556194	735	304	41.3605	Tbd_2479	DsrM protein
YP_315491.1	1817343	1434	593	41.3529	Tbd_1733	DEAD/DEAH box helicase
YP_314927.1	1222571	339	140	41.2979	Tbd_1169	(2Fe-2S)-binding protein
YP_314134.1	404011	1131	466	41.2025	Tbd_0376	signal recognition particle-docking protein FtsY
YP_314247.1	508501	666	274	41.1411	Tbd_0489	hypothetical protein
YP_315565.1	1909872	1323	544	41.1187	Tbd_1807	Fis family transcriptional regulator
YP_313934.1	188261	1395	573	41.0753	Tbd_0176	glycine dehydrogenase subunit 1
YP_314209.1	470086	417	171	41.0072	Tbd_0451	OsmC/Ohr family protein
YP_316293.1	2606591	237	97	40.9283	Tbd_2535	hypothetical protein
YP_316240.1	2557709	396	162	40.9091	Tbd_2482	DsrF protein
YP_316211.1	2522451	2724	1113	40.859	Tbd_2453	DNA polymerase I
YP_315665.1	2002799	1170	478	40.8547	Tbd_1907	O-succinylhomoserine sulfhydrylase
YP_314327.1	597376	480	196	40.8333	Tbd_0569	GTP cyclohydrolase subunit MoaC
YP_314321.1	591642	1833	748	40.8074	Tbd_0563	sulfate thiol esterase SoxB
YP_316395.1	2711817	807	329	40.7683	cbbQ2	rubisco activation protein CbbQ
YP_315029.1	1336981	1179	480	40.7125	Tbd_1271	succinyl-diaminopimelate desuccinylase
YP_314382.1	655939	2061	839	40.7084	Tbd_0624	NAD-dependent DNA ligase
YP_313772.1	14400	534	217	40.6367	Tbd_0014	peptide deformylase
YP_313802.1	45016	1233	501	40.6326	glcF	glycolate oxidase iron-sulfur subunit
YP_313929.1	184399	933	379	40.6217	Tbd_0171	carbohydrate kinase
YP_313919.1	173669	1182	480	40.6091	pgk	phosphoglycerate kinase
YP_316339.1	2656439	495	201	40.6061	Tbd_2581	bifunctional pyrimidine regulatory protein PyrR uracil phosphoribosyltransferase
YP_316241.1	2558116	360	146	40.5556	Tbd_2483	DsrE protein
YP_315816.1	2146690	2223	899	40.4408	Tbd_2058	glycogen branching enzyme
YP_314366.1	636269	2277	920	40.404	Tbd_0608	RNAse R
YP_314138.1	408401	483	195	40.3727	Tbd_0380	phosphopantetheine adenylyltransferase
YP_315406.1	1732312	1284	518	40.3427	Tbd_1648	heterodisulfide reductase subunit A
YP_313768.1	8962	2574	1037	40.2875	Tbd_0010	DNA topoisomerase I
YP_316517.1	2838054	783	315	40.2299	Tbd_2759	glycosyl transferase
YP_314096.1	357340	1455	585	40.2062	Tbd_0338	cbb3-type cytochrome c oxidase subunit I
YP_314333.1	603763	510	205	40.1961	Tbd_0575	hypothetical protein
YP_314728.1	1033581	1299	522	40.1848	rumA	23S rRNA (uracil-5-)-methyltransferase RumA
YP_316233.1	2551332	780	313	40.1282	Tbd_2475	iron-sulfur cluster protein
YP_316097.1	2414289	987	396	40.1216	Tbd_2339	4-hydroxythreonine-4-phosphate dehydrogenase
YP_314296.1	561750	987	395	40.0203	Tbd_0538	capsule expression protein KpsF/GutQ
YP_315327.1	1652969	1197	479	40.0167	Tbd_1569	aminotransferase
YP_316264.1	2578414	1485	594	40	Tbd_2506	divalent cation transporter
YP_314997.1	1301051	1419	566	39.8872	Tbd_1239	mannose-1-phosphate guanylyltransferase
YP_314600.1	891010	1281	508	39.6565	Tbd_0842	aminotransferase
YP_316229.1	2546872	1440	571	39.6528	Tbd_2471	uroporphyrinogen-III C-methyltransferase
YP_313773.1	14943	930	368	39.5699	Tbd_0015	methionyl-tRNA formyltransferase
YP_316166.1	2479620	1281	506	39.5004	Tbd_2408	glutamate--cysteine ligase GshA
YP_314012.1	275859	780	308	39.4872	Tbd_0254	DNA-(apurinic or apyrimidinic site) lyase
YP_316432.1	2749493	456	180	39.4737	Tbd_2674	hypothetical protein
YP_314596.1	888316	951	375	39.4322	Tbd_0838	RNA polymerase sigma factor RpoS
YP_315877.1	2206976	1401	552	39.4004	aspA	aspartate ammonia-lyase
YP_315298.1	1625583	789	310	39.2902	Tbd_1540	TatD-related deoxyribonuclease
YP_314917.1	1212400	2553	1002	39.2479	Tbd_1159	DNA mismatch repair protein MutS
YP_315609.1	1945217	1185	465	39.2405	Tbd_1851	acetylornithine aminotransferase
YP_315592.1	1932987	1191	467	39.2107	Tbd_1834	protease
YP_316172.1	2484060	1725	676	39.1884	Tbd_2414	phosphoenolpyruvate--protein phosphotransferase
YP_316552.1	2875800	1377	539	39.1431	Tbd_2794	glucosamine-1-phosphate N-acetyltransferase / UDP-N-acetylglucosamine pyrophosphorylase
YP_314505.1	791812	534	209	39.1386	Tbd_0747	hypothetical protein
YP_314536.1	822174	762	298	39.1076	Tbd_0778	5'-methylthioadenosine phosphorylase
YP_316467.1	2790566	906	354	39.0728	Tbd_2709	glutamyl-tRNA synthetase
YP_314785.1	1094197	456	178	39.0351	Tbd_1027	molybdopterin synthase subunit MoaE
YP_313867.1	115576	1035	404	39.0338	Tbd_0109	dihydroorotase
YP_313909.1	160519	1593	621	38.9831	Tbd_0151	ABC transporter ATP-binding protein
YP_316498.1	2821011	2070	806	38.9372	Tbd_2740	heavy metal translocating P-type ATPase
YP_316382.1	2696380	1422	553	38.8889	rbcL	ribulose bisophosphate carboxylase
YP_314615.1	906100	561	218	38.8592	Tbd_0857	elongation factor P
YP_314273.1	544784	1746	671	38.4307	Tbd_0515	DNA polymerase subunits gamma and tau
YP_315613.1	1948083	1539	590	38.3366	Tbd_1855	virulence factor MVIN-like protein
YP_314026.1	289595	267	102	38.2022	Tbd_0268	hypothetical protein
YP_315185.1	1516661	969	370	38.1837	Tbd_1427	permease
YP_314918.1	1214967	807	308	38.166	Tbd_1160	inositol monophosphatase
YP_314946.2	1246924	3006	1146	38.1238	sucA	2-oxoglutarate dehydrogenase E1
YP_315849.1	2182805	1395	530	37.9928	Tbd_2091	peptidase S1C, Do
YP_315532.1	1873642	1011	383	37.8833	Tbd_1774	UDP-galactose 4-epimerase
YP_315291.1	1618264	243	92	37.8601	Tbd_1533	RNA-binding protein Hfq
YP_315405.1	1730050	2259	854	37.8043	Tbd_1647	heterodisulfide reductase subunit A
YP_316278.1	2591716	1074	406	37.8026	Tbd_2520	K+-dependent Na+/Ca+ exchanger-like protein
YP_314278.1	549958	564	213	37.766	greB	transcription elongation factor GreB
YP_315813.1	2142261	381	143	37.5328	Tbd_2055	aspartate alpha-decarboxylase
YP_315062.1	1374530	8580	3218	37.5058	Tbd_1304	cyclic beta 1-2 glucan synthetase
YP_314565.1	848823	1614	605	37.4845	Tbd_0807	NH(3)-dependent NAD(+) synthetase
YP_314533.1	819683	1197	447	37.3434	purT	phosphoribosylglycinamide formyltransferase 2
YP_314459.1	742011	1797	671	37.34	Tbd_0701	excinuclease ABC subunit C
YP_313981.1	246134	378	141	37.3016	Tbd_0223	thioredoxin
YP_314546.1	831039	570	212	37.193	Tbd_0788	ribosome recycling factor
YP_314979.1	1274784	1197	445	37.1763	Tbd_1221	succinyldiaminopimelate transaminase
YP_314779.1	1088936	1068	397	37.1723	Tbd_1021	selenophosphate synthetase
YP_316420.1	2735850	1155	429	37.1429	Tbd_2662	phosphoribosylaminoimidazole carboxylase ATPase subunit
YP_315372.1	1696529	396	147	37.1212	Tbd_1614	response regulator receiver domain-containing protein
YP_313999.1	263899	1407	522	37.1002	Tbd_0241	ammonium transporter
YP_316489.1	2811677	852	316	37.0892	Tbd_2731	prolipoprotein diacylglyceryl transferase
YP_316067.1	2378968	2457	910	37.037	Tbd_2309	assimilatory nitrite reductase (NAD(P)H) large subunit
YP_316488.1	2808898	2778	1028	37.005	Tbd_2730	dihydroxyacid dehydratase
YP_315922.1	2249008	1071	396	36.9748	Tbd_2164	transporter, periplasmic component
YP_316286.1	2598405	885	327	36.9492	Tbd_2528	tyrosine recombinase XerC
YP_316222.1	2537429	666	246	36.9369	Tbd_2464	LuxR family transcriptional regulator
YP_313979.1	244278	1032	381	36.9186	Tbd_0221	quinolinate synthetase
YP_316309.1	2627475	366	135	36.8852	Tbd_2551	response regulator receiver domain-containing protein
YP_314896.1	1193960	846	312	36.8794	Tbd_1138	phosphate transport system permease 2
YP_316485.1	2805408	2022	745	36.8447	Tbd_2727	hypothetical protein
YP_315468.1	1798103	687	253	36.8268	Tbd_1710	imidazole glycerol phosphate synthase subunit HisH
YP_315800.1	2130337	723	266	36.7911	Tbd_2042	arginyl-tRNA-protein transferase
YP_314648.1	938660	264	97	36.7424	Tbd_0890	hypothetical protein
YP_315610.1	1946508	501	184	36.7265	Tbd_1852	hypothetical protein
YP_316101.1	2417595	414	152	36.715	Tbd_2343	lactoylglutathione lyase
YP_314729.1	1034876	804	295	36.6915	Tbd_0971	hypothetical protein
YP_314269.1	539914	960	352	36.6667	Tbd_0511	carbon-nitrogen hydrolase
YP_314645.1	935930	963	352	36.5524	Tbd_0887	prolyl aminopeptidase
YP_313869.1	117689	936	342	36.5385	Tbd_0111	methyltransferase
YP_314458.1	741440	567	207	36.5079	Tbd_0700	CDP-diacylglycerol--glycerol-3-phosphate 3-phosphatidyltransferase
YP_314895.1	1192979	978	357	36.5031	Tbd_1137	phosphate ABC transporter permease PstC
YP_314532.1	819291	381	139	36.4829	Tbd_0774	oxygen-binding protein
YP_314928.1	1222912	195	71	36.4103	Tbd_1170	hypothetical protein
YP_314362.1	632722	882	321	36.3946	Tbd_0604	hypothetical protein
YP_315612.1	1947628	264	96	36.3636	Tbd_1854	30S ribosomal protein S20
YP_314838.1	1140016	1053	382	36.2773	Tbd_1080	hypothetical protein
YP_313975.1	237503	1350	489	36.2222	Tbd_0217	PAS/PAC sensor signal transduction histidine kinase
YP_314287.1	555042	837	303	36.2007	Tbd_0529	hypothetical protein
YP_316307.1	2624763	2124	768	36.1582	Tbd_2549	chemotaxis sensory transducer
YP_315629.1	1967090	1845	667	36.1518	Tbd_1871	epimerase/dehydratase-like biosynthesis protein
YP_315591.1	1932226	606	219	36.1386	Tbd_1833	ubiquinol-cytochrome c reductase, iron-sulfur subunit
YP_314221.1	486065	882	318	36.0544	Tbd_0463	4-hydroxybenzoate octaprenyltransferase
YP_314255.1	514395	2796	1008	36.0515	Tbd_0497	monovalent cation/H+ antiporter subunit A
YP_314594.1	886713	681	245	35.9765	Tbd_0836	protein-L-isoaspartate(D-aspartate) O-methyltransferase
YP_314544.1	829439	873	314	35.9679	tsf	elongation factor Ts
YP_315476.1	1804287	1218	438	35.9606	Tbd_1718	lysophospholipid transporter LplT
YP_315402.1	1728001	309	111	35.9223	Tbd_1644	hypothetical protein
YP_316133.1	2450172	711	255	35.865	Tbd_2375	tRNA (Guanine37-N(1)-) methyltransferase
YP_314777.1	1086440	1467	526	35.8555	Tbd_1019	hypothetical protein
YP_315004.1	1307674	2079	745	35.8345	Tbd_1246	flagellar biosynthesis protein FlhA
YP_315735.1	2069406	855	306	35.7895	Tbd_1977	formyltetrahydrofolate deformylase
YP_314022.1	285645	1101	394	35.7856	Tbd_0264	rod shape-determining protein RodA
YP_316117.1	2431807	1431	512	35.7792	Tbd_2359	hypothetical protein
YP_313932.1	187410	492	176	35.7724	Tbd_0174	thiol peroxidase
YP_314611.1	902371	543	194	35.7274	Tbd_0853	ribosomal large subunit pseudouridine synthase E
YP_314859.1	1160123	1383	493	35.6471	Tbd_1101	DEAD/DEAH box helicase
YP_314088.1	351710	867	309	35.6401	Tbd_0330	cytochrome c oxidase subunit III
YP_314856.1	1157283	891	317	35.578	dapA	dihydrodipicolinate synthase
YP_316380.1	2694920	804	286	35.5721	cbbQ1	rubisco activation protein CbbQ
YP_313943.1	196827	1140	405	35.5263	Tbd_0185	transmembrane cytochrome C-type biogenesis transmembrane protein
YP_315671.1	2008892	822	292	35.5231	Tbd_1913	tryptophan synthase subunit alpha
YP_315338.1	1663770	645	229	35.5039	Tbd_1580	hypothetical protein
YP_313880.1	130908	933	331	35.477	ddl	D-alanine--D-alanine ligase
YP_314367.1	638542	765	271	35.4248	Tbd_0609	RNA methyltransferase TrmH
YP_313955.1	212222	1350	478	35.4074	Tbd_0197	Fis family transcriptional regulator
YP_314605.1	896416	534	189	35.3933	Tbd_0847	methionine sulfoxide reductase A
YP_315361.1	1688374	1407	497	35.3234	Tbd_1603	flagellar biosynthesis/type III secretory pathway ATPase FliI
YP_315968.1	2289257	402	142	35.3234	Tbd_2210	4-hydroxybenzoyl-CoA thioesterase
YP_314006.1	270986	768	271	35.2865	Tbd_0248	ABC transporter ATP-binding protein
YP_313879.1	129937	975	344	35.2821	murB	UDP-N-acetylenolpyruvoylglucosamine reductase
YP_316094.1	2409754	993	350	35.2467	Tbd_2336	hypothetical protein
YP_314413.1	695706	1002	353	35.2295	Tbd_0655	dehydrogenase complex, E1 component subunit alpha
YP_314237.1	500960	1179	415	35.1993	Tbd_0479	coproporphyrinogen III oxidase
YP_315015.1	1319398	666	234	35.1351	Tbd_1257	condensin subunit ScpB
YP_316191.1	2502986	2106	739	35.0902	Tbd_2433	oligopeptidase A
YP_315883.1	2213172	684	240	35.0877	Tbd_2125	tRNA (guanine-N(7)-)-methyltransferase
YP_314154.1	423260	522	183	35.0575	rplJ	50S ribosomal protein L10
YP_315268.1	1598241	606	212	34.9835	Tbd_1510	exbB-like biopolymer transport
YP_313817.1	62766	984	344	34.9593	Tbd_0059	serine/threonine protein kinase
YP_314994.1	1297355	309	108	34.9515	Tbd_1236	ATP-dependent Clp protease adaptor protein ClpS
YP_314755.1	1064266	1932	675	34.9379	Tbd_0997	helicase c2
YP_315309.1	1635189	960	335	34.8958	Tbd_1551	3-oxoacyl-ACP synthase
YP_315529.1	1869715	1698	592	34.8645	Tbd_1771	exonuclease RecJ
YP_315464.1	1795831	327	114	34.8624	hisE	phosphoribosyl-ATP pyrophosphatase
YP_314295.1	561223	528	184	34.8485	Tbd_0537	phosphatase kdsC
YP_315404.1	1729372	633	220	34.7551	Tbd_1646	heterodisulfide reductase subunit C
YP_314236.1	500368	600	208	34.6667	Tbd_0478	deoxyribonucleotide triphosphate pyrophosphatase
YP_314622.1	915128	312	108	34.6154	Tbd_0864	50S ribosomal protein L21
YP_315472.1	1802012	411	142	34.5499	Tbd_1714	ferric uptake regulator family protein
YP_316243.1	2559702	1302	449	34.4854	Tbd_2485	sulfite reductase, dissimilatory-type subunit alpha
YP_315950.1	2273647	438	151	34.4749	Tbd_2192	NusB antitermination factor
YP_315921.1	2248368	624	215	34.4551	Tbd_2163	ubiquinone biosynthesis monooxygenase Coq7
YP_316312.1	2629481	183	63	34.4262	Tbd_2554	rubredoxin protein
YP_315961.1	2283769	651	224	34.4086	Tbd_2203	radical activating enzyme
YP_315604.1	1941424	486	167	34.3621	Tbd_1846	nucleotide-binding protein
YP_315378.1	1703684	1680	577	34.3452	Tbd_1620	methyl-accepting chemotaxis sensory transducer
YP_315808.1	2138010	1389	476	34.2693	Tbd_2050	poly(A) polymerase
YP_314549.1	833188	1185	406	34.2616	Tbd_0791	1-deoxy-D-xylulose 5-phosphate reductoisomerase
YP_314947.1	1249919	1140	390	34.2105	Tbd_1189	2-oxoglutarate dehydrogenase E2
YP_315766.1	2094965	3828	1307	34.1432	Tbd_2008	ATP-dependent helicase HrpA
YP_316544.1	2867097	633	216	34.1232	Tbd_2786	LuxR family transcriptional regulator
YP_315475.1	1803190	945	322	34.0741	Tbd_1717	transcriptional regulator
YP_316356.1	2674721	1248	425	34.0545	Tbd_2598	tRNA and rRNA cytosine-C5-methylase
YP_315280.1	1610025	798	271	33.9599	Tbd_1522	glutamate racemase
YP_316257.1	2571495	321	109	33.9564	Tbd_2499	glutaredoxin-like protein
YP_314364.1	633790	966	328	33.9545	Tbd_0606	ATP phosphoribosyltransferase
YP_314986.1	1283647	3498	1186	33.9051	Tbd_1228	condensin subunit Smc
YP_316526.1	2849783	1446	490	33.8866	gltD	glutamate synthase subunit beta
YP_315479.1	1807044	735	249	33.8776	Tbd_1721	hypothetical protein
YP_314233.1	497701	945	320	33.8624	Tbd_0475	Serine/threonine protein kinase
YP_315016.1	1320068	891	300	33.67	Tbd_1258	ribosomal large subunit pseudouridine synthase B
YP_314050.1	310921	1920	646	33.6458	Tbd_0292	asparagine synthase
YP_314370.1	640889	1749	588	33.6192	Tbd_0612	hypothetical protein
YP_314555.1	840041	777	261	33.5907	Tbd_0797	UDP-N-acetylglucosamine acyltransferase
YP_316141.1	2455588	801	269	33.583	Tbd_2383	hypothetical protein
YP_316554.1	2878376	423	142	33.5697	atpC	ATP synthase F0F1 subunit epsilon
YP_315814.1	2142645	2514	842	33.4924	Tbd_2056	phosphorylase
YP_316450.1	2772455	831	278	33.4537	Tbd_2692	undecaprenyl-diphosphatase
YP_314361.1	631538	1188	397	33.4175	Tbd_0603	HflK
YP_313778.1	21257	1374	459	33.4061	trkA	potassium transporter peripheral membrane component
YP_314757.1	1066989	456	152	33.3333	Tbd_0999	bacterioferritin comigratory protein
YP_315162.1	1488549	1569	523	33.3333	Tbd_1404	respiratory nitrate reductase subunit beta
YP_315773.1	2105103	576	192	33.3333	Tbd_2015	RnfABCDGE type electron transport complex subunit A
YP_316092.1	2407753	1302	434	33.3333	Tbd_2334	XAA-Pro aminopeptidase
YP_316514.1	2835200	720	240	33.3333	fabG	3-ketoacyl-ACP reductase
YP_315789.1	2122157	873	290	33.2188	Tbd_2031	NAD kinase
YP_314510.1	796193	1734	576	33.218	Tbd_0752	pilus assembly pathway ATPase PilB
YP_313912.1	165928	1329	441	33.1828	Tbd_0154	N-acetylglutamate synthase
YP_314629.1	920511	912	302	33.114	Tbd_0871	hypothetical protein
YP_314948.1	1251055	846	280	33.0969	Tbd_1190	ATP-binding ABC transporter protein
YP_316345.1	2662807	1176	389	33.0782	Tbd_2587	bifunctional phosphopantothenoylcysteine decarboxylase/phosphopantothenate synthase
YP_316568.1	2890624	1896	627	33.0696	Tbd_2810	ABC transporter ATPase
YP_314290.1	557364	336	111	33.0357	Tbd_0532	30S ribosomal protein S30
YP_315321.1	1644823	969	320	33.0237	Tbd_1563	ribosomal large subunit pseudouridine synthase C
YP_315746.1	2078862	627	207	33.0144	Tbd_1988	phosphatidylserine decarboxylase
YP_314176.1	443691	306	101	33.0065	rpsN	30S ribosomal protein S14
YP_316373.1	2688974	561	185	32.9768	Tbd_2615	hypothetical protein
YP_315373.1	1697024	1071	353	32.9599	Tbd_1615	chemotaxis-specific methylesterase
YP_314403.1	685315	1014	334	32.9389	Tbd_0645	dihydroorotate dehydrogenase 2
YP_314620.1	913440	252	83	32.9365	Tbd_0862	hypothetical protein
YP_316266.1	2581631	756	249	32.9365	Tbd_2508	cell cycle control ATPase
YP_313801.1	44243	750	247	32.9333	Tbd_0043	hypothetical protein
YP_316459.1	2783411	741	244	32.9285	Tbd_2701	pteridine reductase
YP_314440.1	722401	885	291	32.8814	Tbd_0682	hypothetical protein
YP_315523.1	1858439	786	258	32.8244	Tbd_1765	ZIP Zinc transporter
YP_314866.1	1166143	585	192	32.8205	Tbd_1108	hypothetical protein
YP_314717.1	1020983	1185	388	32.7426	Tbd_0959	tetratricopeptide repeat-containing protein
YP_315032.1	1340390	1293	423	32.7146	Tbd_1274	integral membrane protein
YP_315860.1	2192910	450	147	32.6667	Tbd_2102	50S ribosomal protein L9
YP_313960.1	220481	1089	355	32.5987	Tbd_0202	Type IV pilus assembly protein PilM
YP_314251.1	511792	270	88	32.5926	Tbd_0493	multisubunit Na+/H+ antiporter subunit F
YP_314172.1	441994	264	86	32.5758	rpsQ	30S ribosomal protein S17
YP_316118.1	2433239	1629	530	32.5353	Tbd_2360	metal dependent phosphohydrolase
YP_316284.1	2596874	867	282	32.526	Tbd_2526	diaminopimelate epimerase
YP_315841.1	2176259	741	241	32.5236	Tbd_2083	pyridoxine 5'-phosphate synthase
YP_315284.1	1613850	705	229	32.4823	Tbd_1526	integral membrane transmembrane protein
YP_314174.1	442818	324	105	32.4074	Tbd_0416	50S ribosomal protein L24
YP_315281.1	1610838	426	138	32.3944	Tbd_1523	hypothetical protein
YP_315340.1	1665619	2382	771	32.3678	Tbd_1582	hypothetical protein
YP_315698.1	2033998	927	300	32.3625	Tbd_1940	hypothetical protein
YP_316152.1	2466672	1542	499	32.3606	Tbd_2394	phosphoglyceromutase
YP_315947.1	2271472	606	196	32.3432	Tbd_2189	riboflavin synthase subunit alpha
YP_313984.1	248334	1245	402	32.2892	Tbd_0226	diaminopimelate decarboxylase
YP_315318.1	1642916	942	304	32.2718	Tbd_1560	protease
YP_316402.1	2719419	375	121	32.2667	Tbd_2644	carboxysome structural peptide CsoS1B
YP_314297.1	562894	1977	637	32.2205	Tbd_0539	antiporter-2, CPA2 family monovalent cation/proton antiporter
YP_315183.1	1515114	426	137	32.1596	Tbd_1425	protein tyrosine phosphatase
YP_316495.1	2818158	1308	420	32.1101	Tbd_2737	hypothetical protein
YP_314345.1	616316	483	155	32.0911	Tbd_0587	FKBP-type peptidylprolyl isomerase
YP_314304.1	570771	1206	387	32.0896	Tbd_0546	type IV pilus assembly protein PilC
YP_315010.1	1314391	2394	768	32.0802	Tbd_1252	PIM1 peptidase
YP_315940.1	2265058	1245	399	32.0482	Tbd_2182	dioxygenase related to 2-nitropropane dioxygenase
YP_316341.1	2657951	1275	408	32	Tbd_2583	dihydroorotase
YP_315299.1	1626384	372	119	31.9892	Tbd_1541	type IV pilus assembly protein PilZ
YP_314857.1	1158233	1104	353	31.9746	Tbd_1099	lipoprotein
YP_315559.1	1903189	1383	442	31.9595	Tbd_1801	undecaprenyl-phosphate galactosephosphotransferase
YP_313914.1	168142	561	179	31.9073	Tbd_0156	hypothetical protein
YP_315821.1	2154354	1683	537	31.9073	Tbd_2063	glucose-6-phosphate isomerase
YP_314849.1	1152766	1395	445	31.8996	Tbd_1091	flagella ATPase FliI
YP_316157.1	2473653	417	133	31.8945	Tbd_2399	rhodanese-like protein
YP_316170.1	2483397	417	133	31.8945	Tbd_2412	pentitol phosphotransferase enzyme IIA component
YP_315237.1	1565654	276	88	31.8841	Tbd_1479	hypothetical protein
YP_315987.1	2309119	684	218	31.8713	cbbZ	phosphoglycolate phosphatase
YP_316104.1	2419510	543	173	31.86	Tbd_2346	D,D-heptose 1,7-bisphosphate phosphatase
YP_316075.1	2390726	474	151	31.8565	Tbd_2317	rubrerythrin/nigerythrin-like protein
YP_315289.1	1617104	264	84	31.8182	Tbd_1531	stress-induced morphogen BolA
YP_316250.1	2565117	1251	398	31.8145	hemA	glutamyl-tRNA reductase
YP_315480.1	1807788	1053	335	31.8139	Tbd_1722	hypothetical protein
YP_315832.1	2167165	1035	329	31.7874	Tbd_2074	queuosine biosynthesis protein
YP_315316.1	1641844	702	223	31.7664	Tbd_1558	transmembrane protein
YP_315606.1	1942499	315	100	31.746	Tbd_1848	hypothetical protein
YP_314553.1	838568	1032	327	31.686	Tbd_0795	UDP-3-O-[3-hydroxymyristoyl] glucosamine N-acyltransferase
YP_316291.1	2605056	420	133	31.6667	Tbd_2533	TraR/DksA family transcriptional regulator
YP_313851.1	98567	1395	441	31.6129	Tbd_0093	aminotransferase
YP_316326.1	2642187	921	291	31.5961	Tbd_2568	porphobilinogen deaminase
YP_315871.1	2202311	633	200	31.5956	Tbd_2113	hypothetical protein
YP_316232.1	2550123	1203	380	31.5877	Tbd_2474	molybdopterin oxidoreductase, membrane subunit
YP_314738.1	1043700	795	251	31.5723	Tbd_0980	ABC-type transport system permease
YP_316147.1	2462160	615	194	31.5447	slmA	nucleoid occlusion protein
YP_314044.1	303976	1116	352	31.5412	Tbd_0286	UDP-N-acetylglucosamine 2-epimerase
YP_316193.1	2505845	768	242	31.5104	Tbd_2435	exodeoxyribonuclease III
YP_314412.1	694675	984	310	31.5041	Tbd_0654	pyruvate dehydrogenase E1 subunit beta
YP_316360.1	2677898	978	308	31.4928	Tbd_2602	hypothetical protein
YP_314043.1	302934	1026	323	31.4815	Tbd_0285	ATPase
YP_314234.1	498656	909	286	31.4631	Tbd_0476	Ser/Thr phosphatase
YP_314328.1	598249	2877	905	31.4564	Tbd_0570	DMSO reductase subunit A
YP_315924.1	2251542	477	150	31.4465	nrdR	transcriptional regulator NrdR
YP_316139.1	2454550	363	114	31.405	Tbd_2381	dihydroneopterin aldolase
YP_314249.1	510065	1341	421	31.3945	Tbd_0491	transmembrane protein
YP_314432.1	714616	1185	372	31.3924	Tbd_0674	major facilitator superfamily protein
YP_315278.1	1608020	1317	413	31.3591	Tbd_1520	4Fe-4S ferredoxin
YP_315516.1	1848989	2169	680	31.3509	Tbd_1758	GTP diphosphokinase, RelA/SpoT protein
YP_315465.1	1796154	402	126	31.3433	Tbd_1707	phosphoribosyl-AMP cyclohydrolase
YP_315366.1	1692950	399	125	31.3283	Tbd_1608	flagellar motor switch/type III secretory pathway protein FliN
YP_313938.1	192792	891	279	31.3131	prmA	ribosomal protein L11 methyltransferase
YP_315737.1	2071834	594	186	31.3131	Tbd_1979	tryptophan repressor binding protein
YP_314034.1	294998	786	246	31.2977	Tbd_0276	ABC-2 type transporter, NodJ
YP_314646.1	937062	390	122	31.2821	Tbd_0888	hypothetical protein
YP_314388.1	665633	2820	882	31.2766	Tbd_0630	phosphoenolpyruvate carboxylase
YP_313789.1	31004	339	106	31.2684	Tbd_0031	hypothetical protein
YP_314953.1	1258219	516	161	31.2016	Tbd_1195	hypothetical protein
YP_315204.1	1531277	1725	538	31.1884	Tbd_1446	DNA polymerase X
YP_316088.1	2404125	606	189	31.1881	Tbd_2330	hypothetical protein
YP_314884.1	1180799	279	87	31.1828	Tbd_1126	glutaredoxin 3
YP_316378.1	2692057	321	100	31.1526	Tbd_2620	hypothetical protein
YP_313865.1	113626	594	185	31.1448	Tbd_0107	phosphoheptose isomerase
YP_315359.1	1686740	1002	312	31.1377	Tbd_1601	flagellar motor switch protein FliG
YP_314037.1	297274	318	99	31.1321	Tbd_0279	ferredoxin 2fe-2s protein
YP_316144.1	2457782	447	139	31.0962	Tbd_2386	hypothetical protein
YP_314179.1	444965	354	110	31.0734	Tbd_0421	50S ribosomal protein L18
YP_314803.1	1109731	1239	385	31.0734	Tbd_1045	hypothetical protein
YP_316483.1	2803248	1509	468	31.0139	Tbd_2725	sodium:alanine symporter
YP_315810.1	2139898	642	199	30.9969	Tbd_2052	deoxynucleoside kinase
YP_315271.1	1601616	1023	317	30.9873	Tbd_1513	fructose-bisphosphate aldolase
YP_315409.1	1735029	552	171	30.9783	Tbd_1651	hypothetical protein
YP_314228.1	493276	381	118	30.9711	Tbd_0470	endoribonuclease L-PSP
YP_315368.1	1693769	762	236	30.9711	fliP	flagellar biosynthesis protein FliP
YP_316231.1	2548653	1422	440	30.9423	Tbd_2473	hydrogenobyrinic acid a,c-diamide synthase / cobyrinate a,c-diamide synthase
YP_315275.1	1604264	1797	556	30.9405	Tbd_1517	DNA mismatch repair protein MutL
YP_314410.1	691241	2997	927	30.9309	Tbd_0652	dihydrolipoamide dehydrogenase
YP_313962.1	222138	618	191	30.9061	Tbd_0204	type IV pilus assembly membrane transmembrane protein
YP_314147.1	417213	609	188	30.8703	Tbd_0389	peptidyl-tRNA hydrolase
YP_315394.1	1722015	405	125	30.8642	Tbd_1636	flagellar basal body rod protein FlgC
YP_315263.1	1594649	759	234	30.83	Tbd_1505	3-deoxy-manno-octulosonate cytidylyltransferase
YP_315878.1	2208398	915	282	30.8197	Tbd_2120	GTPase
YP_313924.1	179706	1983	611	30.8119	Tbd_0166	ATP-dependent DNA helicase Rep
YP_315791.1	2124162	1104	340	30.7971	hemH	ferrochelatase
YP_316194.1	2506609	627	193	30.7815	Tbd_2436	3-methyl-adenine DNA glycosylase
YP_315819.1	2152011	1320	406	30.7576	glgC	glucose-1-phosphate adenylyltransferase
YP_314640.1	931817	1113	342	30.7278	Tbd_0882	Rieske iron-sulfur protein 2Fe-2S subunit
YP_315470.1	1799486	1074	330	30.7263	Tbd_1712	histidinol-phosphate aminotransferase
YP_313839.1	83363	879	270	30.7167	Tbd_0081	2-hydroxy-3-oxopropionate reductase
YP_314551.1	835718	2313	710	30.6961	Tbd_0793	surface antigen (D15)
YP_314748.1	1056286	1050	322	30.6667	Tbd_0990	ABC transporter iron binding protein
YP_314457.1	740503	486	149	30.6584	Tbd_0699	hypothetical protein
YP_315313.1	1637955	1419	435	30.6554	Tbd_1555	pyruvate carboxylase subunit A
YP_316247.1	2562696	849	260	30.6243	Tbd_2489	3-mercaptopyruvate sulfurtransferase
YP_315285.1	1614559	624	191	30.609	Tbd_1527	translation factor Sua5
YP_316379.1	2692428	2358	721	30.5768	cbbO1	rubisco activation protein CbbO
YP_315971.1	2292230	576	176	30.5556	Tbd_2213	DNA recombination protein, RuvA
YP_316558.1	2882820	537	164	30.54	Tbd_2800	F-type H+-transporting ATP synthase, delta (OSCP) subunit
YP_314443.1	726651	708	216	30.5085	Tbd_0685	ABC transporter ATPase
YP_315769.1	2100209	669	204	30.4933	Tbd_2011	phosphoserine phosphatase
YP_314597.1	889307	660	201	30.4545	Tbd_0839	HAD family hydrolase
YP_313941.1	195705	519	158	30.4432	Tbd_0183	3-dehydroquinate dehydratase
YP_315308.1	1634088	933	284	30.4394	Tbd_1550	ACP S-malonyltransferase
YP_313776.1	17837	2133	649	30.4266	Tbd_0018	multi-sensor signal transduction histidine kinase
YP_316582.1	2906239	1341	408	30.4251	Tbd_2824	tRNA modification GTPase TrmE
YP_315801.1	2131059	687	209	30.4221	aat	leucyl/phenylalanyl-tRNA--protein transferase
YP_315314.1	1639389	1848	562	30.4113	Tbd_1556	pyruvate carboxylase subunit B
YP_315346.1	1673561	648	197	30.4012	Tbd_1588	LuxR family transcriptional regulator
YP_313818.1	63763	1767	537	30.3905	Tbd_0060	asparagine synthase
YP_314083.1	348068	1149	349	30.3742	Tbd_0325	cytochrome c oxidase subunit II
YP_313786.1	28413	843	256	30.3677	Tbd_0028	ATPase
YP_315602.1	1940366	435	132	30.3448	Tbd_1844	hypothetical protein
YP_315953.1	2275602	498	151	30.3213	Tbd_2195	CinA protein
YP_315157.1	1478925	660	200	30.303	Tbd_1399	transcriptional regulator NarL
YP_313760.1	1689	1104	334	30.2536	Tbd_0002	DNA polymerase III subunit beta
YP_316140.1	2454973	603	182	30.1824	Tbd_2382	acyl-phosphate glycerol-3-phosphate acyltransferase
YP_314359.1	629022	1101	332	30.1544	Tbd_0601	galactose-1-phosphate uridyl transferase, class I
YP_316221.1	2536185	1248	376	30.1282	Tbd_2463	GAF sensor signal transduction histidine kinase
YP_313946.1	200835	621	187	30.1127	Tbd_0188	cell division checkpoint GTPase YihA
YP_315844.1	2178804	681	205	30.1028	rnc	ribonuclease III
YP_314029.1	291679	309	93	30.0971	Tbd_0271	dioxygenase ferredoxin subunit
YP_314761.1	1071480	702	211	30.057	Tbd_1003	4-diphosphocytidyl-2C-methyl-D-erythritol synthase
YP_315839.1	2174819	609	183	30.0493	Tbd_2081	integral membrane protein dedA-like protein
YP_315420.1	1746795	699	210	30.0429	Tbd_1662	DNA polymerase III subunit epsilon
YP_314733.1	1040336	486	146	30.0412	Tbd_0975	FKBP-type peptidylprolyl isomerase
YP_315496.1	1824003	1290	387	30	Tbd_1738	transmembrane protein
YP_314506.1	792556	1044	313	29.9808	Tbd_0748	hypothetical protein
YP_314883.1	1179970	804	241	29.9751	Tbd_1125	dihydrodipicolinate reductase
YP_313993.1	259225	387	116	29.9742	Tbd_0235	rhodanese-like protein
YP_316381.1	2695912	357	107	29.972	cbbS	ribulose 1,5-bisphosphate carboxylase small subunit
YP_316086.1	2401857	852	255	29.9296	Tbd_2328	transcriptional regulator
YP_314925.1	1220114	528	158	29.9242	hscB	co-chaperone HscB
YP_313986.1	250056	579	173	29.8791	Tbd_0228	MarR family transcriptional regulator
YP_314454.1	735746	375	112	29.8667	Tbd_0696	ribosome-binding factor A
YP_316259.1	2573303	1092	325	29.7619	Tbd_2501	PAS/PAC sensor signal transduction histidine kinase
YP_313871.1	118991	1734	516	29.7578	Tbd_0113	peptidoglycan synthetase FtsI
YP_316066.1	2378616	333	99	29.7297	Tbd_2308	assimilatory nitrite reductase (NAD(P)H) small subunit
YP_314003.1	267992	852	253	29.6948	Tbd_0245	hypothetical protein
YP_316521.1	2841548	1338	396	29.5964	Tbd_2763	oxidoreductase, FAD-binding
YP_314102.1	362970	186	55	29.5699	Tbd_0344	cytochrome oxidase maturation protein cbb3-type
YP_315905.1	2234492	531	157	29.5669	Tbd_2147	hypothetical protein
YP_314567.1	850817	846	250	29.5508	Tbd_0809	competence lipoprotein
YP_315133.1	1454962	1791	529	29.5366	Tbd_1375	Ni-Fe hydrogenase large chain
YP_314938.1	1240327	711	210	29.5359	Tbd_1180	RNA polymerase sigma-70 factor
YP_315949.1	2273180	468	138	29.4872	ribH	6,7-dimethyl-8-ribityllumazine synthase
YP_314732.1	1038582	1653	486	29.4011	Tbd_0974	glucose-6-phosphate isomerase
YP_316145.1	2458278	1698	499	29.3875	Tbd_2387	DNA primase
YP_314974.1	1271722	456	134	29.386	Tbd_1216	tRNA-adenosine deaminase
YP_315782.1	2113479	2679	787	29.3766	Tbd_2024	long-chain fatty-acid-CoA ligase
YP_315978.1	2298966	1314	386	29.376	Tbd_2220	NADH dehydrogenase
YP_315028.1	1336068	927	272	29.342	Tbd_1270	N5-glutamine S-adenosyl-L-methionine-dependent methyltransferase
YP_315295.1	1621818	522	153	29.3103	Tbd_1537	molecular chaperone protein GrpE
YP_315421.1	1747503	447	131	29.3065	Tbd_1663	ribonuclease HI
YP_314414.1	696819	1461	428	29.295	Tbd_0656	leucyl aminopeptidase
YP_313853.1	100853	1425	417	29.2632	Tbd_0095	metallo-beta-lactamase superfamily protein
YP_314839.1	1141065	930	272	29.2473	Tbd_1081	hypothetical protein
YP_313990.1	254089	558	163	29.2115	Tbd_0232	hypothetical protein
YP_316160.1	2474912	459	134	29.1939	Tbd_2402	preprotein translocase subunit SecB
YP_316466.1	2789975	555	162	29.1892	Tbd_2708	hypothetical protein
YP_315989.1	2310718	384	112	29.1667	apaG	ApaG protein
YP_316394.1	2709485	2322	677	29.1559	cbbO2	rubisco activation protein cbbO
YP_316424.1	2739243	642	187	29.1277	Tbd_2666	phosphoribosylglycinamide formyltransferase
YP_314752.1	1059339	1680	489	29.1071	Tbd_0994	2-octaprenylphenol hydroxylase
YP_316030.1	2343268	1272	370	29.0881	Tbd_2272	nitrate transporter periplasmic component
YP_316428.1	2743877	1035	301	29.0821	Tbd_2670	metal dependent phosphohydrolase
YP_315811.1	2140541	789	229	29.0241	Tbd_2053	ketopantoate hydroxymethyltransferase
YP_313961.1	221566	576	167	28.9931	Tbd_0203	type IV pilus assembly protein PilN
YP_316027.1	2340520	801	232	28.9638	Tbd_2269	dienelactone hydrolase
YP_315614.1	1949678	930	269	28.9247	Tbd_1856	FMN adenylyltransferase / riboflavin kinase
YP_315369.1	1694540	270	78	28.8889	Tbd_1611	flagellar biosynthesis protein FliQ
YP_316124.1	2440525	756	218	28.836	Tbd_2366	hypothetical protein
YP_314710.1	1014462	1155	333	28.8312	Tbd_0952	histidinol-phosphate aminotransferase
YP_315277.1	1606593	1257	362	28.7987	Tbd_1519	N-acetylmuramoyl-L-alanine amidase
YP_316156.1	2473425	219	63	28.7671	Tbd_2398	hypothetical protein
YP_314935.1	1236460	2079	597	28.7157	Tbd_1177	flagellar biosynthesis protein FlhA
YP_315966.1	2288149	411	118	28.7105	Tbd_2208	biopolymer transport protein ExbD/TolR
YP_314195.1	457551	1362	391	28.7078	Tbd_0437	major facilitator transporter
YP_316159.1	2474424	429	123	28.6713	Tbd_2401	thioredoxin
YP_315429.1	1755715	2142	614	28.6648	Tbd_1671	oligopeptide ABC transporter periplasmic protein
YP_316383.1	2697966	942	270	28.6624	cbbR1	transcriptional regulator
YP_315302.1	1628358	1002	287	28.6427	Tbd_1544	aminodeoxychorismate lyase
YP_314164.1	438291	618	177	28.6408	rplD	50S ribosomal protein L4
YP_313782.1	25961	276	79	28.6232	Tbd_0024	hypothetical protein
YP_313843.1	88385	2217	634	28.5972	Tbd_0085	response regulator receiver modulated PAS/PAC sensor-containing diguanylate cyclase/phosphodiesterase
YP_315974.1	2294222	990	283	28.5859	Tbd_2216	N-acetylglucosamine kinase
YP_313901.1	151456	3072	878	28.5807	Tbd_0143	heavy metal efflux pump CzcA
YP_314144.1	414539	837	239	28.5544	Tbd_0386	4-diphosphocytidyl-2-C-methyl-D-erythritol kinase
YP_314282.1	552344	564	161	28.5461	Tbd_0524	hypothetical protein
YP_316516.1	2837287	771	220	28.5344	Tbd_2758	demethylmenaquinone methyltransferase
YP_315507.1	1840147	729	208	28.5322	Tbd_1749	two component heavy metal response transcriptional regulator
YP_315118.1	1439502	1206	343	28.4411	Tbd_1360	ABC transporter permease
YP_314051.1	312837	1221	347	28.4193	Tbd_0293	group 1 glycosyl transferase
YP_315261.1	1593489	366	104	28.4153	Tbd_1503	hypothetical protein
YP_315951.1	2274192	954	271	28.4067	Tbd_2193	thiamine-monophosphate kinase
YP_314904.1	1199795	507	144	28.4024	nuoE	NADH dehydrogenase subunit E
YP_314205.1	467137	849	241	28.3863	Tbd_0447	neutral zinc metallopeptidase
YP_314004.1	268846	1050	298	28.381	Tbd_0246	homoserine O-succinyltransferase
YP_315880.1	2209992	1491	423	28.3702	Tbd_2122	glucose-6-phosphate 1-dehydrogenase
YP_316355.1	2672853	1809	513	28.3582	Tbd_2597	long-chain fatty-acid-CoA ligase
YP_316511.1	2832708	1221	346	28.3374	Tbd_2753	3-oxoacyl-ACP synthase
YP_314485.1	769602	1080	306	28.3333	Tbd_0727	beta-hexosaminidase
YP_314572.1	854877	846	239	28.2506	Tbd_0814	nicotinate-nucleotide pyrophosphorylase
YP_316561.1	2884201	843	238	28.2325	Tbd_2803	ATP synthase F0F1 subunit A
YP_313935.1	189772	390	110	28.2051	Tbd_0177	glycine cleavage system protein H
YP_315786.1	2118113	1863	525	28.1804	Tbd_2028	high affinity sulfate transporter SulP
YP_314357.1	628278	252	71	28.1746	Tbd_0599	hypothetical protein
YP_315783.1	2116263	924	260	28.1385	Tbd_2025	histone deacetylase
YP_315001.1	1304538	861	242	28.1069	Tbd_1243	flagellar motor protein MotA
YP_314781.1	1091225	984	276	28.0488	Tbd_1023	GTP cyclohydrolase subunit MoaA
YP_315600.1	1939036	774	217	28.0362	Tbd_1842	GTPase EngC
YP_316559.1	2883359	471	132	28.0255	Tbd_2801	F-type H+-transporting ATP synthase subunit B
YP_314358.1	628569	282	79	28.0142	Tbd_0600	hypothetical protein
YP_315785.1	2117614	336	94	27.9762	Tbd_2027	cytochrome c, class IC
YP_316039.1	2354219	390	109	27.9487	Tbd_2281	hypothetical protein
YP_316416.1	2733964	333	93	27.9279	Tbd_2658	DsrC -like protein
YP_315752.1	2083736	405	113	27.9012	Tbd_1994	hypothetical protein
YP_316105.1	2420062	2106	587	27.8727	Tbd_2347	glycyl-tRNA synthetase subunit beta
YP_316496.1	2819467	732	204	27.8689	Tbd_2738	metallo-beta-lactamase
YP_315294.1	1620819	750	209	27.8667	Tbd_1536	group 2 family glycosyl transferase
YP_316098.1	2415310	768	214	27.8646	ksgA	dimethyladenosine transferase
YP_314560.1	843511	1002	279	27.8443	Tbd_0802	Ca2+/H+ antiporter
YP_315809.1	2139395	507	141	27.8107	Tbd_2051	7,8-dihydro-6-hydroxymethylpterin-pyrophosphokinase
YP_314541.1	824946	2553	709	27.7712	Tbd_0783	PII uridylyl-transferase
YP_316175.1	2488480	816	226	27.6961	Tbd_2417	pyrroline-5-carboxylate reductase
YP_315867.1	2198598	354	98	27.6836	Tbd_2109	hypothetical protein
YP_316103.1	2418791	723	200	27.6625	Tbd_2345	phospholipid/glycerol acyltransferase
YP_315454.1	1787568	846	234	27.6596	Tbd_1696	phytoene synthase-like protein
YP_316573.1	2896265	1602	443	27.6529	Tbd_2815	DEAD/DEAH box helicase
YP_315484.1	1810746	1089	301	27.64	Tbd_1726	L-sorbosone dehydrogenase
YP_313810.1	55109	540	149	27.5926	Tbd_0052	glycine cleavage system transcriptional repressor
YP_315815.1	2145151	1497	413	27.5885	Tbd_2057	glycogen/starch synthase, ADP-glucose type
YP_316234.1	2552108	504	139	27.5794	Tbd_2476	hypothetical protein
YP_315365.1	1691953	1005	277	27.5622	fliM	flagellar motor switch protein FliM
YP_313868.1	117243	447	123	27.5168	Tbd_0110	hypothetical protein
YP_315323.1	1648884	498	137	27.51	Tbd_1565	protein tyrosine phosphatase
YP_314011.1	274448	1389	382	27.5018	Tbd_0253	transport transmembrane protein
YP_315599.1	1938538	342	94	27.4854	Tbd_1841	pterin-4-alpha-carbinolamine dehydratase
YP_315241.1	1570775	786	216	27.4809	Tbd_1483	SOS-response transcriptional repressor, LexA
YP_314021.1	283766	1893	520	27.4696	Tbd_0263	peptidoglycan glycosyltransferase
YP_315803.1	2134672	204	56	27.451	Tbd_2045	cytochrome oxidase maturation protein cbb3-type
YP_316089.1	2404727	711	195	27.4262	Tbd_2331	thiol:disulfide interchange protein DsbC
YP_314973.1	1270724	981	269	27.421	Tbd_1215	integron integrase
YP_315141.1	1461479	807	221	27.3854	Tbd_1383	hydrogenase accessory protein HypB
YP_316206.1	2517955	252	69	27.381	Tbd_2448	hypothetical protein
YP_316583.1	2907551	1641	449	27.3614	Tbd_2825	protein translocase subunit yidC
YP_315017.1	1321084	666	182	27.3273	Tbd_1259	CmpX protein
YP_314094.1	356158	465	127	27.3118	Tbd_0336	BadM/Rrf2 family transcriptional regulator
YP_316183.1	2495263	414	113	27.2947	Tbd_2425	transmembrane protein
YP_316304.1	2615821	1833	500	27.2777	Tbd_2546	hypothetical protein
YP_313840.1	84238	957	261	27.2727	Tbd_0082	hypothetical protein
YP_315139.1	1460875	231	63	27.2727	Tbd_1381	hydrogenase expression/formation protein HupF/HypC
YP_316158.1	2474079	264	72	27.2727	Tbd_2400	glutaredoxin, GrxC
YP_314045.1	305088	834	227	27.2182	Tbd_0287	polysaccharide deacetylase
YP_316453.1	2777332	654	178	27.2171	Tbd_2695	protein-L-isoaspartate o-methyltransferase
YP_313959.1	217797	2382	648	27.204	Tbd_0201	peptidoglycan glycosyltransferase
YP_314289.1	556823	456	124	27.193	Tbd_0531	PTS IIA-like nitrogen-regulatory protein PtsN
YP_314552.1	838055	504	137	27.1825	Tbd_0794	outer membrane protein
YP_315388.1	1716680	1098	298	27.1403	flgI	flagellar basal body P-ring biosynthesis protein FlgA
YP_313916.1	169297	807	219	27.1375	Tbd_0158	myo-inositol-1(or 4)-monophosphatase
YP_315656.1	1995646	468	127	27.1368	Tbd_1898	ABC transporter substrate-binding protein
YP_315374.1	1698122	609	165	27.0936	Tbd_1616	chemoreceptor glutamine deamidase CheD
YP_316337.1	2655467	558	151	27.0609	Tbd_2579	hypothetical protein
YP_316292.1	2605545	1050	284	27.0476	Tbd_2534	cobW protein
YP_314040.1	298888	1536	415	27.0182	Tbd_0282	polysaccharide chain length determinant protein
YP_315391.1	1719287	741	200	26.9906	flgF	flagellar basal body rod protein FlgF
YP_316333.1	2649152	1860	501	26.9355	Tbd_2575	ribonuclease II
YP_315703.1	2038631	2403	647	26.9247	Tbd_1945	hypothetical protein
YP_316182.1	2493960	1197	322	26.9006	Tbd_2424	N-6 adenine-specific DNA methylase
YP_314507.1	793606	1257	338	26.8894	Tbd_0749	hypothetical protein
YP_315267.1	1597817	417	112	26.8585	Tbd_1509	biopolymer transport exbD-related transmembrane protein
YP_314046.1	305918	1065	286	26.8545	Tbd_0288	hypothetical protein
YP_314448.1	730430	762	204	26.7717	Tbd_0690	HAD family hydrolase
YP_314528.1	813554	1293	346	26.7595	Tbd_0770	hypothetical protein
YP_314639.1	931230	243	65	26.749	Tbd_0881	exodeoxyribonuclease VII small subunit
YP_313994.1	259697	1032	276	26.7442	Tbd_0236	hypothetical protein
YP_314657.1	948937	2778	741	26.6739	pepN	aminopeptidase
YP_314231.1	496096	630	168	26.6667	Tbd_0473	guanylate kinase
YP_316215.1	2528181	240	64	26.6667	Tbd_2457	Fis family transcriptional regulator
YP_315159.1	1481769	1269	338	26.6351	Tbd_1401	nitrate/proton symporter
YP_316096.1	2412953	1311	349	26.6209	Tbd_2338	PpiC-type peptidyl-prolyl cis-trans isomerase
YP_315954.1	2276489	891	237	26.5993	Tbd_2196	hypothetical protein
YP_315587.1	1929143	399	106	26.5664	Tbd_1829	ClpXP protease specificity-enhancing factor
YP_314642.1	933880	369	98	26.5583	Tbd_0884	hypothetical protein
YP_314393.1	673709	1371	364	26.55	Tbd_0635	coproporphyrinogen III oxidase
YP_314713.1	1017762	678	180	26.5487	Tbd_0955	cytidylate kinase
YP_316209.1	2521343	324	86	26.5432	Tbd_2451	hypothetical protein
YP_314036.1	296675	603	160	26.534	Tbd_0278	hypothetical protein
YP_313970.1	232336	1428	378	26.4706	Tbd_0212	sodium/solute symporter
YP_316263.1	2577571	699	185	26.4664	mtgA	monofunctional biosynthetic peptidoglycan transglycosylase
YP_314534.1	820966	552	146	26.4493	Tbd_0776	N-acetyl-anhydromuranmyl-L-alanine amidase
YP_315383.1	1711923	363	96	26.4463	Tbd_1625	response regulator receiver domain-containing protein
YP_315422.1	1747939	738	195	26.4228	Tbd_1664	methyl-transferase
YP_316305.1	2617742	1056	279	26.4205	Tbd_2547	hypothetical protein
YP_315460.1	1793919	810	214	26.4198	Tbd_1702	Sec-independent protein translocase TatC
YP_316248.1	2563547	621	164	26.409	Tbd_2490	hypothetical protein
YP_313780.1	24148	1458	385	26.406	Tbd_0022	trk system potassium uptake membrane protein
YP_315926.1	2252976	1080	285	26.3889	Tbd_2168	5-amino-6-(5-phosphoribosylamino)uracil reductase
YP_316584.1	2909207	300	79	26.3333	Tbd_2826	ribonuclease P protein component
YP_315007.1	1311870	741	195	26.3158	Tbd_1249	RNA polymerase sigma-70 factor
YP_316196.1	2508808	612	161	26.3072	maf	Maf-like protein
YP_314548.1	832385	807	212	26.2701	Tbd_0790	phosphatidate cytidylyltransferase
YP_314626.1	917132	2118	556	26.2512	Tbd_0868	nitric oxide reductase activation protein
YP_314709.1	1013368	1098	288	26.2295	Tbd_0951	chorismate mutase
YP_314538.1	823656	534	140	26.2172	def	peptide deformylase
YP_316162.1	2475834	987	258	26.1398	gpsA	NAD(P)H-dependent glycerol-3-phosphate dehydrogenase
YP_314796.1	1101442	750	196	26.1333	Tbd_1038	hypothetical protein
YP_316414.1	2731975	1524	398	26.1155	Tbd_2656	chromate transporter
YP_313779.1	22630	1467	383	26.1077	Tbd_0021	trk system potassium uptake membrane protein TrkH
YP_314858.1	1159353	759	198	26.087	Tbd_1100	hypothetical protein
YP_315287.1	1616173	633	165	26.0664	Tbd_1529	intracellular septation protein A
YP_314331.1	602991	330	86	26.0606	Tbd_0573	rhodanese-like protein
YP_315916.1	2243785	795	207	26.0377	Tbd_2158	hypothetical protein
YP_314137.1	407826	573	149	26.0035	Tbd_0379	hypothetical protein
YP_314435.1	719652	489	127	25.9714	Tbd_0677	prolyl-tRNA synthetase
YP_315142.1	1462285	1098	285	25.9563	Tbd_1384	hydrogenase expression/formation protein HypD
YP_316126.1	2441941	852	221	25.939	Tbd_2368	type 4 prepilin peptidase 1
YP_315788.1	2120397	1656	429	25.9058	Tbd_2030	DNA repair protein RecN
YP_315485.1	1811838	414	107	25.8454	Tbd_1727	hypothetical protein
YP_314919.1	1215819	771	199	25.8106	Tbd_1161	RNA methyltransferase TrmH
YP_315418.1	1743752	2097	541	25.7988	Tbd_1660	diguanylate cyclase/phosphodiesterase
YP_316173.1	2485796	1947	502	25.7833	Tbd_2415	hypothetical protein
YP_316149.1	2463517	396	102	25.7576	Tbd_2391	hypothetical protein
YP_314586.1	870925	3072	791	25.7487	Tbd_0828	DNA polymerase III subunit alpha
YP_316486.1	2807609	579	149	25.734	Tbd_2728	hypothetical protein
YP_316563.1	2885635	855	220	25.731	Tbd_2805	chromosome segregation DNA-binding protein
YP_316321.1	2637542	1038	267	25.7225	Tbd_2563	CDP-6-deoxy-delta-3,4-glucoseen reductase
YP_316081.1	2397821	906	233	25.7174	Tbd_2323	oxidative stress transcriptional regulator
YP_315161.1	1484780	3759	966	25.6983	Tbd_1403	respiratory nitrate reductase subunit alpha apoprotein
YP_314023.1	286763	861	221	25.6678	Tbd_0265	rare lipoprotein A
YP_313826.1	70570	639	164	25.6651	Tbd_0068	metallo-beta-lactamase superfamily protein
YP_315269.1	1599187	1356	348	25.6637	Tbd_1511	exodeoxyribonuclease VII large subunit
YP_315776.1	2107917	1029	264	25.656	Tbd_2018	RnfABCDGE type electron transport complex subunit D
YP_313807.1	50491	2238	574	25.6479	Tbd_0049	hypothetical protein
YP_313790.1	31407	597	153	25.6281	Tbd_0032	hypothetical protein
YP_316332.1	2648595	558	143	25.6272	Tbd_2574	esterase
YP_313988.1	252040	1077	276	25.6267	Tbd_0230	two-component system sensor ATPase
YP_315797.1	2128195	504	129	25.5952	Tbd_2039	dihydrofolate reductase
YP_315290.1	1617380	825	211	25.5758	Tbd_1532	PpiC-type peptidyl-prolyl cis-trans isomerase
YP_316029.1	2342437	567	145	25.5732	Tbd_2271	response regulator receiver domain-containing protein
YP_313785.1	27478	939	240	25.5591	Tbd_0027	hypothetical protein
YP_314747.1	1054602	1590	406	25.5346	Tbd_0989	iron transport system permease
YP_316426.1	2740951	1998	510	25.5255	Tbd_2668	phosphoribosylaminoimidazole-succinocarboxamide synthase
YP_315778.1	2109589	678	173	25.5162	Tbd_2020	electron transport complex RsxE subunit
YP_315933.1	2260012	255	65	25.4902	Tbd_2175	hypothetical protein
YP_315650.1	1991361	267	68	25.4682	Tbd_1892	hypothetical protein
YP_315078.1	1400752	546	139	25.4579	Tbd_1320	hypothetical protein
YP_314330.1	601975	939	239	25.4526	Tbd_0572	DMSO reductase subunit C
YP_314261.1	525926	2685	683	25.4376	Tbd_0503	glutamate-ammonia-ligase adenylyltransferase
YP_314080.1	345807	921	234	25.4072	Tbd_0322	biotin biosynthesis protein BioC
YP_314284.1	553500	618	157	25.4045	Tbd_0526	aromatic acid decarboxylase
YP_315264.1	1595415	189	48	25.3968	Tbd_1506	tetraacyldisaccharide-1-P 4'-kinase
YP_314420.1	702339	1662	422	25.3911	Tbd_0662	acetolactate synthase, large subunit
YP_316518.1	2838833	831	211	25.3911	Tbd_2760	phospholipid/glycerol acyltransferase
YP_314556.1	840829	1119	284	25.3798	Tbd_0798	lipid-A-disaccharide synthase
YP_316316.1	2632477	1068	271	25.3745	Tbd_2558	hypothetical protein
YP_314028.1	290564	1116	283	25.3584	Tbd_0270	anthranilate phosphoribosyltransferase-like protein
YP_316574.1	2898345	1767	447	25.2971	Tbd_2816	ABC transporter ATPase
YP_314438.1	721178	609	154	25.2874	Tbd_0680	hypothetical protein
YP_315738.1	2072488	348	88	25.2874	Tbd_1980	hypothetical protein
YP_313875.1	124878	1425	360	25.2632	Tbd_0117	UDP-N-acetylmuramoylalanine--D-glutamate ligase
YP_315673.1	2010953	618	156	25.2427	Tbd_1915	phosphoribosylanthranilate isomerase
YP_315166.1	1493206	321	81	25.2336	Tbd_1408	sulfite reductase gamma chain
YP_316171.1	2483794	270	68	25.1852	Tbd_2413	HPrNtr
YP_315455.1	1788416	846	213	25.1773	Tbd_1697	farnesyl-diphosphate farnesyltransferase
YP_316476.1	2798390	609	153	25.1232	Tbd_2718	cob(I)yrinic acid a,c-diamide adenosyltransferase
YP_314535.1	821606	558	140	25.0896	Tbd_0777	hypoxanthine-guanine phosphoribosyltransferase
YP_315589.1	1930263	726	182	25.0689	Tbd_1831	ubiquinol-cytochrome c reductase cytochrome c1 subunit
YP_316129.1	2445838	1299	325	25.0192	Tbd_2371	transmembrane protein
YP_314039.1	298185	624	156	25	Tbd_0281	polysaccharide export outer membrane protein
YP_315805.1	2135609	660	165	25	Tbd_2047	peptidyl-prolyl cis-trans isomerase
YP_315005.1	1309749	1245	311	24.9799	flhF	flagellar biosynthesis regulator FlhF
YP_314977.1	1273056	777	194	24.9678	Tbd_1219	hypothetical protein
YP_313989.1	253043	765	191	24.9673	Tbd_0231	LytR/AlgR family transcriptional regulator
YP_315315.1	1641233	606	151	24.9175	Tbd_1557	Maf-like protein
YP_316487.1	2808224	606	151	24.9175	Tbd_2729	partition-like protein
YP_316132.1	2449603	570	142	24.9123	Tbd_2374	16S rRNA-processing protein RimM
YP_315858.1	2190267	1104	275	24.9094	Tbd_2100	alanine racemase
YP_314633.1	925677	414	103	24.8792	Tbd_0875	hypothetical protein
YP_314372.1	643360	978	243	24.8466	Tbd_0614	glycosyltransferase
YP_314239.1	503097	648	161	24.8457	folE	GTP cyclohydrolase I
YP_316448.1	2770448	540	134	24.8148	Tbd_2690	Fis family transcriptional regulator
YP_315681.1	2020198	1161	288	24.8062	Tbd_1923	transporter
YP_315255.1	1588265	609	151	24.7947	Tbd_1497	outer membrane lipoprotein carrier protein LolA
YP_314030.1	291988	549	136	24.7723	Tbd_0272	thioredoxin family protein
YP_316328.1	2643729	675	167	24.7407	Tbd_2570	LuxR family transcriptional regulator
YP_315273.1	1603263	453	112	24.7241	Tbd_1515	hypothetical protein
YP_314862.1	1162880	705	174	24.6809	Tbd_1104	hypothetical protein
YP_313866.1	114386	1194	294	24.6231	Tbd_0108	hypothetical protein
YP_314171.1	441803	195	48	24.6154	Tbd_0413	50S ribosomal protein L29
YP_315900.1	2228287	492	121	24.5935	Tbd_2142	thioredoxin-like protein
YP_314350.1	620811	786	193	24.5547	Tbd_0592	TPR repeat-containing pilus assembly protein PilF
YP_314041.1	300432	921	226	24.5385	Tbd_0283	protein-tyrosine kinase
YP_313877.1	127459	1101	270	24.5232	Tbd_0119	UDP-N-acetylglucosamine--N-acetylmuramyl-(pentapeptide) pyrophosphoryl-undecaprenol N-acetylglucosamine transferase
YP_315127.1	1449766	1305	320	24.5211	Tbd_1369	sulfite reductase, dissimilatory-type subunit alpha
YP_314734.1	1040896	510	125	24.5098	Tbd_0976	hypothetical protein
YP_313957.1	215666	1395	341	24.4444	Tbd_0199	glycosyltransferase
YP_314998.1	1302719	315	77	24.4444	Tbd_1240	transcriptional activator FlhD
YP_314873.1	1172088	615	150	24.3902	Tbd_1115	hypothetical protein
YP_315959.1	2281645	1263	308	24.3864	Tbd_2201	transmembrane protein
YP_313825.1	69883	657	160	24.3531	Tbd_0067	hypothetical protein
YP_316208.1	2520410	777	189	24.3243	Tbd_2450	transmembrane protein
YP_314277.1	549007	843	205	24.3179	Tbd_0519	thioredoxin
YP_316455.1	2778336	1314	319	24.277	Tbd_2697	type I secretion outer membrane protein TolC
YP_314135.1	405178	1362	330	24.2291	Tbd_0377	insulinase
YP_313933.1	187967	285	69	24.2105	Tbd_0175	hypothetical protein
YP_313944.1	198000	2013	487	24.1927	Tbd_0186	cytochrome c-type biogenesis protein
YP_316462.1	2786242	444	107	24.0991	Tbd_2704	hypothetical protein
YP_316397.1	2714438	909	219	24.0924	cbbR2	transcriptional regulator
YP_314344.1	615855	465	112	24.086	Tbd_0586	alkyl hydroperoxide reductase
YP_315882.1	2212503	648	156	24.0741	Tbd_2124	multiple antibiotic resistance (MarC)-like proteins
YP_314557.1	841944	615	148	24.065	Tbd_0799	RNase HII
YP_315320.1	1644183	657	158	24.0487	Tbd_1562	hydrolase
YP_313964.1	223282	2238	538	24.0393	Tbd_0206	type IV pilus assembly protein PilQ
YP_315427.1	1753335	1407	338	24.0227	Tbd_1669	oligopeptide ABC transporter permease
YP_315356.1	1683463	954	229	24.0042	Tbd_1598	chemotaxis protein CheW
YP_314718.1	1022197	738	177	23.9837	Tbd_0960	orotidine-5'-phosphate decarboxylase
YP_314339.1	611175	1080	259	23.9815	Tbd_0581	hypothetical protein
YP_315274.1	1603840	363	87	23.9669	Tbd_1516	hypothetical protein
YP_315436.1	1765926	1299	311	23.9415	Tbd_1678	trigger factor
YP_313872.1	120724	1521	364	23.9316	Tbd_0114	UDP-N-acetylmuramoylalanyl-D-glutamate--2,6-diaminopimelate ligase
YP_315605.1	1941916	573	137	23.9092	Tbd_1847	hypothetical protein
YP_314238.1	502315	783	187	23.8825	Tbd_0480	dienelactone hydrolase
YP_315699.1	2035124	444	106	23.8739	Tbd_1941	cyanate hydratase
YP_316190.1	2502362	570	136	23.8596	Tbd_2432	carbonic anhydrase
YP_316123.1	2440319	210	50	23.8095	Tbd_2365	hypothetical protein
YP_314791.1	1097808	2004	477	23.8024	Tbd_1033	collagenase
YP_316119.1	2434884	1038	247	23.7958	Tbd_2361	nucleoside-diphosphate-sugar epimerase
YP_314988.1	1288506	1413	336	23.7792	Tbd_1230	extracellular solute-binding protein
YP_315270.1	1600548	942	224	23.7792	Tbd_1512	tRNA isopentenyltransferase
YP_316418.1	2734942	345	82	23.7681	Tbd_2660	hypothetical protein
YP_315536.1	1877813	543	129	23.7569	Tbd_1778	dTDP-4-dehydrorhamnose 3,5-epimerase
YP_316560.1	2883897	240	57	23.75	Tbd_2802	ATP synthase F0F1 subunit C
YP_315382.1	1709801	2076	492	23.6994	Tbd_1624	signal transduction histidine kinase CheA-like protein
YP_315002.1	1305426	960	227	23.6458	motB	flagellar motor protein MotB
YP_314741.1	1046077	2214	523	23.6224	Tbd_0983	adenylyl cyclase class-3/4/guanylyl cyclase
YP_316100.1	2416989	597	141	23.6181	Tbd_2342	hypothetical protein
YP_313965.1	225625	552	130	23.5507	Tbd_0207	shikimate kinase
YP_314343.1	614577	1134	267	23.545	Tbd_0585	hypothetical protein
YP_313976.1	238815	429	101	23.5431	Tbd_0218	hypothetical protein
YP_314288.1	555878	939	221	23.5357	Tbd_0530	HPr kinase/phosphorylase
YP_314872.1	1171040	918	216	23.5294	Tbd_1114	cation efflux protein
YP_314888.1	1186062	459	108	23.5294	Tbd_1130	hypothetical protein
YP_315412.1	1737191	498	117	23.494	Tbd_1654	sigma-24 (FecI)
YP_314404.1	686331	1311	308	23.4935	Tbd_0646	Na+/H+ - glutamate/aspartate symport protein
YP_313769.1	11542	447	105	23.4899	Tbd_0011	Smg protein
YP_314027.1	289858	657	154	23.4399	Tbd_0269	lipoate-protein ligase B
YP_315802.1	2132166	2505	587	23.4331	Tbd_2044	heavy metal translocating P-type ATPase
YP_316074.1	2390517	171	40	23.3918	Tbd_2316	rubredoxin
YP_316077.1	2391796	3072	718	23.3724	Tbd_2319	RND efflux transporter
YP_315836.1	2171517	321	75	23.3645	Tbd_2078	protein translocase subunit yajC
YP_316262.1	2576774	798	186	23.3083	Tbd_2504	shikimate dehydrogenase
YP_315869.1	2199736	768	179	23.3073	Tbd_2111	spermidine synthase
YP_315210.1	1535510	726	169	23.2782	Tbd_1452	hypothetical protein
YP_316189.1	2501871	495	115	23.2323	Tbd_2431	thioredoxin
YP_316031.1	2344592	900	209	23.2222	Tbd_2273	nitrate transport permease
YP_315856.1	2188907	1065	247	23.1925	Tbd_2098	glycine cleavage system protein T
YP_314434.1	717129	2433	563	23.1402	Tbd_0676	ATP-dependent protease LA
YP_315009.1	1313540	792	183	23.1061	Tbd_1251	flagellar motor protein MotD
YP_314146.1	416569	606	140	23.1023	Tbd_0388	50S ribosomal protein L25
YP_315279.1	1609333	615	142	23.0894	Tbd_1521	hypothetical protein
YP_315474.1	1802822	369	85	23.0352	Tbd_1716	hypothetical protein
YP_314100.1	360758	1437	331	23.0341	Tbd_0342	(Fe-S)-binding protein
YP_314975.1	1272174	495	114	23.0303	Tbd_1217	hypothetical protein
YP_314847.1	1150953	978	225	23.0061	Tbd_1089	flagellar motor switch protein FliG
YP_314740.1	1045142	939	216	23.0032	Tbd_0982	TPR repeat-containing Zn-dependent protease
YP_316239.1	2557399	300	69	23	Tbd_2481	DsrH protein
YP_314841.1	1143199	915	210	22.9508	Tbd_1083	ABC transporter ATPase
YP_314794.1	1100754	375	86	22.9333	Tbd_1036	camphor resistance protein CrcB
YP_314595.1	887390	930	213	22.9032	Tbd_0837	peptidoglycan-binding protein LysM
YP_313808.1	52821	774	177	22.8682	Tbd_0050	IclR family transcriptional regulator
YP_314770.1	1080276	2346	536	22.8474	Tbd_1012	phenylalanyl-tRNA synthetase subunit beta
YP_316447.1	2769192	1260	287	22.7778	Tbd_2689	periplasmic sensor signal transduction histidine kinase
YP_314782.1	1092278	501	114	22.7545	Tbd_1024	molybdopterin-guanine dinucleotide biosynthesis MobB
YP_315512.1	1846233	339	77	22.7139	Tbd_1754	hypothetical protein
YP_315862.1	2193661	291	66	22.6804	Tbd_2104	restart primosome assembly protein PriB
YP_316154.1	2469164	1041	236	22.6705	Tbd_2396	secretion protein HlyD
YP_315818.1	2150294	1725	391	22.6667	Tbd_2060	glycosyl hydrolase
YP_315771.1	2103236	1143	259	22.6597	Tbd_2013	hypothetical protein
YP_315842.1	2177088	771	174	22.5681	recO	DNA repair protein RecO
YP_315370.1	1694976	789	178	22.5602	Tbd_1612	flagellar biosynthesis protein FliR
YP_313806.1	49133	1335	301	22.5468	Tbd_0048	hypothetical protein
YP_316365.1	2681725	417	94	22.542	Tbd_2607	hypothetical protein
YP_316068.1	2381513	2685	605	22.5326	Tbd_2310	assimilatory nitrate reductase (NADH) subunit alpha apoprotein
YP_316465.1	2789266	657	148	22.5266	Tbd_2707	hemolysin-like protein
YP_314450.1	731723	444	100	22.5225	Tbd_0692	hypothetical protein
YP_314429.1	712034	1782	401	22.5028	Tbd_0671	adenylate/guanylate cyclase
YP_315019.1	1323010	849	191	22.4971	Tbd_1261	hypothetical protein
YP_315654.1	1993586	636	143	22.4843	Tbd_1896	signal peptide protein
YP_314010.1	273780	672	151	22.4702	Tbd_0252	hypothetical protein
YP_315526.1	1867407	276	62	22.4638	Tbd_1768	hypothetical protein
YP_314644.1	935067	864	194	22.4537	Tbd_0886	thioredoxin protein
YP_315136.1	1458746	1083	243	22.4377	Tbd_1378	Ni-Fe hydrogenase, small subunit
YP_316249.1	2564170	906	203	22.4062	Tbd_2491	hypothetical protein
YP_315655.1	1994288	1362	305	22.3935	Tbd_1897	outer membrane protein
YP_315893.1	2221794	237	53	22.3629	Tbd_2135	hypothetical protein
YP_314804.1	1110966	1476	330	22.3577	Tbd_1046	Ppx/GppA phosphatase
YP_314441.1	723403	747	167	22.3561	Tbd_0683	rhodanese superfamily protein
YP_314834.1	1134757	747	167	22.3561	Tbd_1076	hypothetical protein
YP_316116.1	2430992	747	167	22.3561	Tbd_2358	ferredoxin-NADP reductase
YP_314745.1	1050974	2541	567	22.314	Tbd_0987	multi-sensor hybrid histidine kinase
YP_315282.1	1611291	1305	291	22.2989	Tbd_1524	major facilitator transporter
YP_315301.1	1627747	615	137	22.2764	Tbd_1543	thymidylate kinase
YP_315775.1	2106241	1677	373	22.2421	Tbd_2017	electron transport complex protein RnfC
YP_314038.1	297588	396	88	22.2222	Tbd_0280	hypothetical protein
YP_314795.1	1101125	315	70	22.2222	Tbd_1037	hypothetical protein
YP_315457.1	1790529	744	165	22.1774	Tbd_1699	oxidoreductase
YP_315756.1	2085606	1383	306	22.1258	Tbd_1998	oxidoreductase, FAD-binding
YP_315952.1	2275135	480	106	22.0833	Tbd_2194	phosphatidylglycerophosphatase
YP_315079.1	1401301	435	96	22.069	Tbd_1321	hypothetical protein
YP_314870.1	1169760	858	189	22.028	Tbd_1112	hypothetical protein
YP_316093.1	2409044	714	157	21.9888	Tbd_2335	nucleotidyl transferase
YP_314848.1	1151927	606	133	21.9472	Tbd_1090	flagellar assembly protein FliH
YP_316334.1	2651038	885	194	21.9209	Tbd_2576	TonB-like protein
YP_314984.1	1281865	1269	278	21.907	Tbd_1226	FGGY family sugar kinase
YP_314416.1	698676	636	139	21.8553	Tbd_0658	ribosomal large subunit pseudouridine synthase A
YP_314198.1	461632	261	57	21.8391	Tbd_0440	hypothetical protein
YP_314867.1	1166790	1209	264	21.8362	Tbd_1109	cyclopropane-fatty-acyl-phospholipid synthase
YP_316230.1	2548316	321	70	21.8069	Tbd_2472	hypothetical protein
YP_313816.1	60870	1803	393	21.797	Tbd_0058	ribonucleoside-diphosphate reductase subunit alpha
YP_314801.1	1108270	528	115	21.7803	Tbd_1043	hypothetical protein
YP_314266.1	534917	579	126	21.7617	Tbd_0508	hypothetical protein
YP_313815.1	59951	933	203	21.7578	Tbd_0057	hypothetical protein
YP_316323.1	2639232	1173	255	21.7391	Tbd_2565	porphyrin biosynthesis protein
YP_315616.1	1953426	474	103	21.73	Tbd_1858	signal peptidase II
YP_313774.1	15974	1257	273	21.7184	Tbd_0016	Fmu, rRNA SAM-dependent methyltransferase
YP_313968.1	229676	1635	354	21.6514	Tbd_0210	bifunctional sulfate adenylyltransferase subunit 1/adenylylsulfate kinase
YP_313771.1	13054	1212	262	21.6172	Tbd_0013	peptidoglycan-binding LysM-like protein
YP_314402.1	682954	1083	234	21.6066	Tbd_0644	L-alanine dehydrogenase
YP_314398.1	679302	954	206	21.5933	Tbd_0640	cytochrome c oxidase cbb3-type subunit III
YP_315205.1	1533080	570	123	21.5789	Tbd_1447	30S ribosomal protein S30
YP_314165.1	438908	306	66	21.5686	Tbd_0407	50S ribosomal protein L23
YP_314890.1	1186875	663	143	21.5686	Tbd_1132	cell division protein FtsJ
YP_316308.1	2626940	525	113	21.5238	Tbd_2550	chemotaxis protein CheW
YP_314181.1	445853	186	40	21.5054	rpmD	50S ribosomal protein L30
YP_314460.1	743903	186	40	21.5054	Tbd_0702	isomerase
YP_313890.1	142893	228	49	21.4912	Tbd_0132	hypothetical protein
YP_314558.1	842569	456	98	21.4912	Tbd_0800	hypothetical protein
YP_314916.1	1212116	270	58	21.4815	Tbd_1158	hypothetical protein
YP_316338.1	2656021	438	94	21.4612	Tbd_2580	Holliday junction resolvase-like protein
YP_314232.1	496742	867	186	21.4533	Tbd_0474	hypothetical protein
YP_316481.1	2802140	303	65	21.4521	Tbd_2723	cell division protein ZapA
YP_315357.1	1684512	345	74	21.4493	fliE	flagellar hook-basal body protein FliE
YP_315520.1	1855460	429	92	21.4452	Tbd_1762	hypothetical protein
YP_315389.1	1717787	669	143	21.3752	Tbd_1631	flagellar L-ring protein FlgH
YP_315252.1	1585007	567	121	21.3404	Tbd_1494	hypothetical protein
YP_314250.1	511457	333	71	21.3213	Tbd_0492	monovalent cation/H+ antiporter subunit G
YP_314610.1	901923	456	97	21.2719	Tbd_0852	hydrolase
YP_314999.1	1303058	555	118	21.2613	Tbd_1241	transcriptional activator FlhC
YP_314562.1	845549	1209	257	21.2572	Tbd_0804	hypothetical protein
YP_313873.1	122241	1395	296	21.2186	Tbd_0115	UDP-N-acetylmuramoyl-tripeptide--D-alanyl-D-alanine ligase
YP_314783.1	1092753	1194	253	21.1893	Tbd_1025	molybdopterin molybdochelatase
YP_314508.1	794865	894	189	21.1409	Tbd_0750	disulfide bond chaperone, Hsp33 family
YP_314025.1	288750	849	179	21.0836	Tbd_0267	D-alanine transminase
YP_315344.1	1670521	1395	294	21.0753	Tbd_1586	hypothetical protein
YP_315674.1	2011555	783	165	21.0728	truA	tRNA pseudouridine synthase A
YP_316197.1	2509437	522	110	21.0728	Tbd_2439	hypothetical protein
YP_314647.1	937514	1125	237	21.0667	Tbd_0889	hypothetical protein
YP_315416.1	1743124	309	65	21.0356	Tbd_1658	anti-sigma-28 factor FlgM
YP_314299.1	565804	1788	375	20.9732	Tbd_0541	hypothetical protein
YP_316281.1	2595054	912	191	20.943	Tbd_2523	lipid A biosynthesis lauroyl acyltransferase
YP_314797.1	1102188	1182	247	20.8968	Tbd_1039	response regulator receiver modulated diguanylate cyclase
YP_316539.1	2861158	2160	451	20.8796	Tbd_2781	replication restart DNA helicase PriA
YP_314095.1	356619	594	124	20.8754	Tbd_0337	SCO1/SenC family protein
YP_315481.1	1808932	642	134	20.8723	Tbd_1723	phage DNA polymerase
YP_315251.1	1584330	681	142	20.8517	Tbd_1493	hypothetical protein
YP_314840.1	1142066	1137	237	20.8443	Tbd_1082	ABC-2 type transport system permease
YP_316085.1	2401413	336	70	20.8333	Tbd_2327	sulfite reductase
YP_316319.1	2636132	408	85	20.8333	Tbd_2561	FxsA protein
YP_315713.1	2049151	981	204	20.7951	Tbd_1955	phosphoribulokinase-like protein
YP_315964.1	2285905	1284	267	20.7944	tolB	translocation protein TolB
YP_316320.1	2636563	876	182	20.7763	Tbd_2562	oxidoreductase
YP_315392.1	1720053	1218	253	20.7718	flgE	flagellar hook protein FlgE
YP_316480.1	2801943	198	41	20.7071	Tbd_2722	hypothetical protein
YP_315663.1	2001387	744	154	20.6989	Tbd_1905	UDP-2,3-diacylglucosamine hydrolase
YP_316311.1	2628423	900	186	20.6667	Tbd_2553	hypothetical protein
YP_315395.1	1722429	402	83	20.6468	Tbd_1637	flagellar basal-body rod protein FlgB
YP_313930.1	185436	378	78	20.6349	Tbd_0172	diacylglycerol kinase
YP_316148.1	2462748	756	156	20.6349	Tbd_2390	adenylyltransferase
YP_316415.1	2733506	378	78	20.6349	Tbd_2657	rhodanese-like protein
YP_316317.1	2633554	2259	465	20.5843	Tbd_2559	thiol:disulfide interchange protein DsbD
YP_314140.1	409168	1959	403	20.5717	Tbd_0382	hypothetical protein
YP_315990.1	2311277	1203	247	20.532	Tbd_2232	membrane-bound lytic murein transglycosylase A
YP_316095.1	2410789	2187	449	20.5304	Tbd_2337	organic solvent tolerance transmembrane protein
YP_315603.1	1940861	546	112	20.5128	Tbd_1845	protease
YP_314511.1	797926	1224	251	20.5065	Tbd_0753	type II secretory pathway component PulF
YP_316565.1	2887271	627	128	20.4147	gidB	16S rRNA methyltransferase GidB
YP_313891.1	143177	441	90	20.4082	Tbd_0133	hypothetical protein
YP_314853.1	1155392	726	148	20.3857	fliP	flagellar biosynthesis protein FliP
YP_315908.1	2237069	540	110	20.3704	Tbd_2150	TRAP transporter, small subunit
YP_314049.1	309748	1149	234	20.3655	Tbd_0291	group 1 glycosyl transferase
YP_313963.1	222752	501	102	20.3593	Tbd_0205	type IV pilus assembly protein PilP
YP_315008.1	1312592	738	150	20.3252	motC	flagellar motor protein
YP_315812.1	2141329	852	173	20.3052	panC	pantoate--beta-alanine ligase
YP_316244.1	2561360	222	45	20.2703	Tbd_2486	hypothetical protein
YP_314792.1	1099816	336	68	20.2381	Tbd_1034	molybdenum-pterin-binding protein, molybdate transport system regulatory protein
YP_315755.1	2085119	465	94	20.2151	Tbd_1997	hypothetical protein
YP_314604.1	895751	609	123	20.197	Tbd_0846	glutathione S-transferase
YP_316137.1	2452851	969	195	20.1238	Tbd_2379	succinylglutamate desuccinylase
YP_315963.1	2285249	567	114	20.1058	Tbd_2205	outer membrane protein, porin-associated lipoprotein
YP_313881.1	131837	777	156	20.0772	Tbd_0123	cell division protein FtsQ
YP_314487.1	771075	882	177	20.068	Tbd_0729	hypothetical protein
YP_314484.1	768674	942	189	20.0637	Tbd_0726	cation efflux protein
YP_315709.1	2044767	1089	218	20.0184	Tbd_1951	ribosomal RNA large subunit methyltransferase N
YP_313915.1	168704	615	123	20	Tbd_0157	hypothetical protein
YP_314399.1	680252	165	33	20	Tbd_0641	cytochrome c oxidase subunit CcoQ
YP_314915.1	1211895	225	45	20	Tbd_1157	hypothetical protein
YP_316329.1	2644400	1905	381	20	Tbd_2571	periplasmic sensor hybrid histidine kinase
YP_316343.1	2660755	1440	288	20	Tbd_2585	diguanylate cyclase
YP_314108.1	367902	1821	364	19.989	Tbd_0350	diguanylate cyclase/phosphodiesterase
YP_315626.1	1963808	1131	226	19.9823	Tbd_1868	glycosyltransferase
YP_315895.1	2222553	978	195	19.9387	Tbd_2137	esterase
YP_316367.1	2682618	1812	361	19.9227	Tbd_2609	sulfate anion transporter
YP_315946.1	2270096	1302	259	19.8925	Tbd_2188	2-nitropropane dioxygenase
YP_315981.1	2302760	1032	205	19.8643	trpD	anthranilate phosphoribosyltransferase
YP_314817.1	1121794	849	168	19.788	Tbd_1059	rRNA (guanine-N1-)-methyltransferase
YP_313870.1	118722	273	54	19.7802	Tbd_0112	cell division protein FtsL
YP_315463.1	1795496	339	67	19.764	Tbd_1705	HIT family protein
YP_316515.1	2835943	1329	262	19.7141	Tbd_2757	sodium/hydrogen exchanger family protein
YP_314486.1	770683	396	78	19.697	Tbd_0728	Holo-acyl carrier protein synthase
YP_316306.1	2618827	5883	1156	19.6498	Tbd_2548	signal transduction histidine kinase CheA-like protein
YP_313854.1	102280	1059	208	19.6412	Tbd_0096	phospholipase
YP_314526.1	811618	1170	229	19.5726	Tbd_0768	aminotransferase
YP_315686.1	2024021	828	162	19.5652	Tbd_1928	flagellar biosynthesis switch protein
YP_314405.1	687863	1209	236	19.5203	Tbd_0647	serine-type D-ala-D-ala-carboxypeptidase
YP_315888.1	2217846	1035	202	19.5169	Tbd_2130	A/G-specific adenine glycosylase
YP_315528.1	1868142	1461	285	19.5072	Tbd_1770	flavodoxin oxidoreductase
YP_316285.1	2597737	672	131	19.494	Tbd_2527	hypothetical protein
YP_316358.1	2676317	426	83	19.4836	Tbd_2600	hypothetical protein
YP_314860.1	1161502	345	67	19.4203	Tbd_1102	hypothetical protein
YP_314758.1	1067464	660	128	19.3939	Tbd_1000	hypothetical protein
YP_313985.1	249699	351	68	19.3732	Tbd_0227	CyaY protein
YP_315912.1	2241817	315	61	19.3651	Tbd_2154	hypothetical protein
YP_313926.1	182154	822	159	19.3431	apaH	diadenosine tetraphosphatase
YP_315898.1	2226087	972	188	19.3416	Tbd_2140	magnesium/cobalt transporter CorA
YP_316006.1	2324359	486	94	19.3416	Tbd_2248	hypothetical protein
YP_314550.1	834357	1365	264	19.3407	Tbd_0792	peptidase M50 membrane-associated zinc metallopeptidase
YP_313767.1	8567	393	76	19.3384	Tbd_0009	hypothetical protein
YP_316482.1	2802645	600	116	19.3333	Tbd_2724	5-formyltetrahydrofolate cyclo-ligase
YP_313945.1	200151	627	121	19.2982	Tbd_0187	cytochrome c oxidase
YP_314802.1	1108797	918	177	19.281	Tbd_1044	CobD/CbiB family protein
YP_315483.1	1810046	690	133	19.2754	Tbd_1725	glycoprotease
YP_314702.1	1005383	384	74	19.2708	Tbd_0944	hypothetical protein
YP_314341.1	613303	831	160	19.2539	Tbd_0583	hypothetical protein
YP_314721.1	1025200	999	192	19.2192	Tbd_0963	ADP-glyceromanno-heptose 6-epimerase
YP_314775.1	1085026	693	133	19.1919	Tbd_1017	hypothetical protein
YP_315876.1	2206467	495	95	19.1919	Tbd_2118	thioredoxin
YP_315319.1	1643854	351	67	19.0883	Tbd_1561	hypothetical protein
YP_314215.1	473902	1119	213	19.0349	anmK	anhydro-N-acetylmuramic acid kinase
YP_314570.1	853494	921	175	19.0011	Tbd_0812	DNA ligase
YP_314056.1	319069	1821	346	19.0005	Tbd_0298	amidotransferase
YP_316364.1	2681236	411	78	18.9781	Tbd_2606	thioredoxin-like protein
YP_316111.1	2427465	1287	244	18.9588	Tbd_2353	periplasmic sensor signal transduction histidine kinase
YP_313967.1	228660	960	182	18.9583	Tbd_0209	hypothetical protein
YP_314340.1	612251	1071	203	18.9542	Tbd_0582	hypothetical protein
YP_316543.1	2866289	765	145	18.9542	Tbd_2785	short chain dehydrogenase
YP_313798.1	40581	1542	292	18.9364	Tbd_0040	hypothetical protein
YP_315881.1	2211484	909	172	18.9219	Tbd_2123	6-phosphogluconate dehydrogenase
YP_314641.1	932988	867	164	18.9158	Tbd_0883	hypothetical protein
YP_314599.1	890515	381	72	18.8976	Tbd_0841	hypothetical protein
YP_314617.1	910414	270	51	18.8889	Tbd_0859	acylphosphatase
YP_315995.1	2315267	636	120	18.8679	Tbd_2237	LuxR family transcriptional regulator
YP_314216.1	475017	1317	248	18.8307	Tbd_0458	peptidase
YP_315223.1	1549634	984	185	18.8008	Tbd_1465	ribose-phosphate pyrophosphokinase
YP_314789.1	1096321	591	111	18.7817	Tbd_1031	hypothetical protein
YP_315817.1	2148900	1371	257	18.7454	Tbd_2059	4-alpha-glucanotransferase
YP_316076.1	2391385	411	77	18.7348	Tbd_2318	hypothetical protein
YP_315293.1	1620099	705	132	18.7234	Tbd_1535	hypothetical protein
YP_316421.1	2736994	438	82	18.7215	Tbd_2663	exported protein
YP_314799.1	1103904	957	179	18.7043	Tbd_1041	beta lactamase
YP_314423.1	705427	1080	202	18.7037	Tbd_0665	transaldolase
YP_314092.1	354192	984	184	18.6992	Tbd_0334	cytochrome aa3 oxidase assembly protein
YP_314259.1	522250	1017	190	18.6824	Tbd_0501	Ca2+/H+ antiporter
YP_314246.1	507659	771	144	18.677	Tbd_0488	TatD related DNase
YP_315354.1	1682278	375	70	18.6667	Tbd_1596	flagellar protein FhlB
YP_315513.1	1846568	435	81	18.6207	Tbd_1755	hypothetical protein
YP_315358.1	1685101	1647	306	18.5792	fliF	flagellar MS-ring protein
YP_314326.1	595820	1557	289	18.5613	Tbd_0568	M48 family peptidase
YP_314930.1	1223992	3288	610	18.5523	Tbd_1172	alpha amylase
YP_314380.1	654433	345	64	18.5507	Tbd_0622	cell division protein FtsB
YP_315192.1	1522373	1677	311	18.545	Tbd_1434	type II secretion system protein E
YP_313841.1	85295	966	179	18.53	Tbd_0083	D-alanyl-D-alanine carboxypeptidase-like protein
YP_315053.1	1366935	1701	315	18.5185	Tbd_1295	type II secretion system protein
YP_314453.1	734853	897	166	18.5061	Tbd_0695	tRNA pseudouridine synthase B
YP_316061.1	2375709	816	151	18.5049	Tbd_2303	septum site-determining protein MinD
YP_313956.1	213568	2082	385	18.4918	Tbd_0198	periplasmic sensor signal transduction histidine kinase
YP_316484.1	2804872	321	59	18.3801	Tbd_2726	cytochrome C transmembrane protein
YP_315515.1	1847923	1041	191	18.3477	Tbd_1757	tRNA 2-selenouridine synthase
YP_315371.1	1695835	693	127	18.3261	Tbd_1613	chemotaxis regulator CheZ
YP_316375.1	2691236	246	45	18.2927	Tbd_2617	hypothetical protein
YP_313894.1	145612	663	121	18.2504	Tbd_0136	two component transcriptional regulator
YP_316174.1	2487908	576	105	18.2292	Tbd_2416	hypothetical protein
YP_313908.1	159695	714	130	18.2073	Tbd_0150	hypothetical protein
YP_314191.1	452112	1275	232	18.1961	Tbd_0433	hydroxypyruvate reductase
YP_314087.1	351482	198	36	18.1818	Tbd_0329	hypothetical protein
YP_316201.1	2512184	1035	188	18.1643	Tbd_2443	DNA polymerase III subunit delta
YP_314076.1	342449	468	85	18.1624	Tbd_0318	hypothetical protein
YP_314736.1	1042328	927	168	18.123	Tbd_0978	ABC-type transport system periplasmic component
YP_314308.1	576597	1314	238	18.1126	Tbd_0550	ATPase, Type II secretory pathway component
YP_316417.1	2734345	486	88	18.107	Tbd_2659	hypothetical protein
YP_314861.1	1161874	939	170	18.1044	Tbd_1103	hydrolase
YP_316167.1	2480897	945	171	18.0952	Tbd_2409	glutathione synthase
YP_316283.1	2596458	420	76	18.0952	Tbd_2525	hypothetical protein
YP_316071.1	2387552	1317	238	18.0714	Tbd_2313	hypothetical protein
YP_314017.1	280863	288	52	18.0556	Tbd_0259	aspartyl/glutamyl-tRNA amidotransferase subunit C
YP_316245.1	2561578	660	119	18.0303	Tbd_2487	hypothetical protein
YP_314355.1	625631	1143	206	18.0227	Tbd_0597	pyrrolo-quinoline quinone
YP_316227.1	2544158	1710	308	18.0117	Tbd_2469	efflux pump/antiporter
YP_316460.1	2784191	1155	208	18.0087	Tbd_2702	hypothetical protein
YP_316225.1	2539408	1011	182	18.002	Tbd_2467	dihydroorotate dehydrogenase 2
YP_314711.1	1015613	867	156	17.9931	Tbd_0953	prephenate dehydrogenase
YP_314680.1	975580	1284	231	17.9907	Tbd_0922	MgtC family protein
YP_314899.1	1196418	345	62	17.971	secG	preprotein translocase subunit SecG
YP_314892.1	1189567	846	152	17.9669	Tbd_1134	dihydropteroate synthase
YP_314894.1	1191858	1020	183	17.9412	Tbd_1136	periplasmic phosphate binding protein
YP_313898.1	147894	1902	341	17.9285	Tbd_0140	hypothetical protein
YP_314307.1	574855	1746	313	17.9267	Tbd_0549	Type II secretory pathway component PulD
YP_314199.1	461922	636	114	17.9245	Tbd_0441	transmembrane protein
YP_314005.1	269892	1095	196	17.8995	Tbd_0247	ABC transporter permease
YP_315669.1	2006768	1269	227	17.8881	Tbd_1911	folylpolyglutamate synthetase
YP_314811.1	1117726	543	97	17.8637	Tbd_1053	hypothetical protein
YP_315488.1	1814621	504	90	17.8571	Tbd_1730	hypothetical protein
YP_314047.1	306987	1221	218	17.8542	Tbd_0289	group 1 glycosyl transferase
YP_316038.1	2353694	510	91	17.8431	Tbd_2280	peptidyl-prolyl cis-trans isomerase
YP_316213.1	2526564	426	76	17.8404	Tbd_2455	large-conductance mechanosensitive channel
YP_316357.1	2676018	303	54	17.8218	Tbd_2599	hypothetical protein
YP_315617.1	1953896	438	78	17.8082	Tbd_1859	FKBP-type peptidyl-prolyl cis-trans isomerase 2
YP_315696.1	2031840	1269	225	17.7305	Tbd_1938	diguanylate phosphodiesterase
YP_316246.1	2562269	333	59	17.7177	Tbd_2488	sulfite reductase gamma chain
YP_315286.1	1615190	864	153	17.7083	Tbd_1528	phosphoesterase PHP
YP_314786.1	1094753	441	78	17.6871	Tbd_1028	MarR family transcriptional regulator
YP_315144.1	1465633	1008	178	17.6587	Tbd_1386	hydrogenase expression/formation protein HypE
YP_315423.1	1748707	771	136	17.6394	Tbd_1665	hydroxyacylglutathione hydrolase
YP_315387.1	1715795	885	156	17.6271	Tbd_1629	mannosyl-glycoprotein endo-beta-N-acetylglucosamidase
YP_314392.1	672757	807	142	17.596	Tbd_0634	hypothetical protein
YP_316431.1	2748501	807	142	17.596	Tbd_2673	hypothetical protein
YP_314099.1	359764	921	162	17.5896	Tbd_0341	cytochrome c oxidase cbb3-type subunit III
YP_316377.1	2691816	222	39	17.5676	Tbd_2619	CopG family transcriptional regulator
YP_314737.1	1043251	405	71	17.5309	Tbd_0979	hypothetical protein
YP_314150.1	420849	348	61	17.5287	secE	preprotein translocase subunit SecE
YP_314395.1	676812	297	52	17.5084	Tbd_0637	hypothetical protein
YP_315021.1	1324654	1302	227	17.4347	Tbd_1263	hypothetical protein
YP_314787.1	1095190	546	95	17.3993	Tbd_1029	cytochrome b561
YP_314325.1	595314	363	63	17.3554	Tbd_0567	monoheme cytochrome SoxX
YP_315525.1	1866050	1188	206	17.3401	Tbd_1767	iron-containing alcohol dehydrogenase
YP_314053.1	315288	1386	240	17.316	Tbd_0295	capsular polysaccharide biosynthesis protein CapK
YP_314879.1	1176977	597	103	17.2529	Tbd_1121	alpha-ribazole-5'-phosphate phosphatase
YP_316527.1	2851281	1455	250	17.1821	Tbd_2769	signal transduction histidine kinase
YP_315887.1	2215545	2235	384	17.1812	Tbd_2129	hypothetical protein
YP_315765.1	2094362	594	102	17.1717	Tbd_2007	CDP-diacylglycerol--glycerol-3-phosphate 3-phosphatidyltransferase
YP_315304.1	1630134	1329	228	17.1558	Tbd_1546	hypothetical protein
YP_313863.1	112581	480	82	17.0833	Tbd_0105	cytidyltransferase
YP_314203.1	465119	756	129	17.0635	Tbd_0445	endonuclease / exonuclease / phosphatase
YP_315003.1	1306505	1173	200	17.0503	Tbd_1245	flagellar biosynthetic protein FlhB
YP_315768.1	2099499	669	114	17.0404	Tbd_2010	hypothetical protein
YP_315006.1	1311064	804	137	17.0398	Tbd_1248	flagellar biosynthesis protein FlhG
YP_315018.1	1321892	1122	191	17.0232	Tbd_1260	hypothetical protein
YP_315375.1	1698727	870	148	17.0115	Tbd_1617	chemotaxis protein CheR
YP_314381.1	654770	1170	199	17.0085	Tbd_0623	hypothetical protein
YP_314337.1	609106	432	73	16.8981	Tbd_0579	DNA polymerase III subunit chi
YP_315461.1	1794725	450	76	16.8889	Tbd_1703	twin-arginine translocation protein TatB
YP_315706.1	2042950	666	112	16.8168	Tbd_1948	flavodoxin reductase
YP_314019.1	282327	846	142	16.7849	Tbd_0261	rod shape-determining protein MreC
YP_316255.1	2569417	930	156	16.7742	Tbd_2497	Hpr(Ser) kinase/phosphatase
YP_313811.1	55791	966	162	16.7702	Tbd_0053	hypothetical protein
YP_314257.1	519183	966	161	16.6667	Tbd_0499	mechanosensitive ion channel MscS
YP_314763.1	1072649	552	92	16.6667	Tbd_1005	2'-5' RNA ligase
YP_315997.1	2316252	174	29	16.6667	Tbd_2239	hypothetical protein
YP_316099.1	2416279	678	113	16.6667	Tbd_2341	hypothetical protein
YP_313886.1	137689	1059	176	16.6195	Tbd_0128	cytochrome C
YP_315158.1	1479590	1935	321	16.5891	Tbd_1400	periplasmic sensor signal transduction histidine kinase
YP_315300.1	1626767	984	163	16.565	Tbd_1542	DNA polymerase III subunit delta'
YP_316135.1	2451507	471	78	16.5605	Tbd_2377	methylated-DNA-(protein)-cysteine S-methyltransferase
YP_316260.1	2574479	465	77	16.5591	Tbd_2502	hypothetical protein
YP_314322.1	593535	846	140	16.5485	Tbd_0564	diheme cytochrome SoxA
YP_315751.1	2083372	339	56	16.5192	Tbd_1993	hypothetical protein
YP_315611.1	1947229	321	53	16.5109	Tbd_1853	hypothetical protein
YP_315550.1	1893069	897	148	16.4994	Tbd_1792	hypothetical protein
YP_316220.1	2532867	3288	541	16.4538	Tbd_2462	transmembrane protein
YP_316445.1	2766146	450	74	16.4444	Tbd_2687	hypothetical protein
YP_315750.1	2083027	336	55	16.369	Tbd_1992	hypothetical protein
YP_314635.1	926905	648	106	16.358	Tbd_0877	hypothetical protein
YP_316314.1	2630560	636	104	16.3522	Tbd_2556	thiamine monophosphate synthase
YP_313804.1	46631	1047	171	16.3324	glcE	glycolate oxidase FAD binding subunit
YP_314703.1	1005769	681	111	16.2996	Tbd_0945	2-phosphoglycolate phosphatase
YP_315458.1	1791286	1278	208	16.2754	Tbd_1700	Serine/threonine protein kinase
YP_313823.1	68396	891	145	16.2738	Tbd_0065	hypothetical protein
YP_316298.1	2610240	1113	181	16.2624	Tbd_2540	hypothetical protein
YP_313958.1	217225	561	91	16.221	Tbd_0200	hypothetical protein
YP_316280.1	2594194	864	140	16.2037	Tbd_2522	lipid A biosynthesis lauroyl acyltransferase
YP_314078.1	343920	1161	188	16.1929	Tbd_0320	8-amino-7-oxononanoate synthase
YP_314190.1	451307	729	118	16.1866	Tbd_0432	hypothetical protein
YP_315907.1	2236461	612	99	16.1765	Tbd_2149	lipase
YP_316458.1	2782628	675	109	16.1481	Tbd_2700	hypothetical protein
YP_314141.1	411196	813	131	16.1132	Tbd_0383	DNA-(apurinic or apyrimidinic site) lyase / formamidopyrimidine-DNA glycosylase
YP_313814.1	58176	1335	215	16.1049	Tbd_0056	signal transduction protein
YP_315928.1	2254795	690	111	16.087	Tbd_2170	pyruvate radical-activating enzyme
YP_314009.1	273361	429	69	16.0839	Tbd_0251	hypothetical protein
YP_316406.1	2720749	255	41	16.0784	Tbd_2648	carboxysome protein A
YP_316102.1	2418109	654	105	16.055	Tbd_2344	hypothetical protein
YP_315334.1	1659891	549	88	16.0291	Tbd_1576	hydrolase
YP_314705.1	1007134	1326	212	15.9879	Tbd_0947	N-ethylammeline chlorohydrolase
YP_313897.1	147222	657	105	15.9817	Tbd_0139	cytochrome b
YP_313813.1	57493	582	93	15.9794	Tbd_0055	cytochrome c family protein
YP_315220.1	1546750	1122	179	15.9537	Tbd_1462	small-conductance mechanosensitive channel protein
YP_314279.1	550518	201	32	15.9204	Tbd_0521	hypothetical protein
YP_313858.1	106695	1641	261	15.9049	Tbd_0100	signal transduction protein
YP_314845.1	1149009	453	72	15.894	Tbd_1087	phosphohistidine phosphatase, SixA
YP_314527.1	812784	774	123	15.8915	Tbd_0769	hypothetical protein
YP_315944.1	2268158	1002	159	15.8683	Tbd_2186	protease
YP_314788.1	1095732	561	89	15.8645	Tbd_1030	hypothetical protein
YP_316199.1	2510263	681	108	15.859	Tbd_2441	nicotinate-nucleotide adenylyltransferase
YP_315288.1	1616805	303	48	15.8416	Tbd_1530	hypothetical protein
YP_316073.1	2389332	1137	180	15.8311	Tbd_2315	rubredoxin reductase
YP_316542.1	2865634	651	103	15.8218	Tbd_2784	thiol:disulfide interchange protein DsbA
YP_316176.1	2489299	741	117	15.7895	Tbd_2418	hypothetical protein
YP_313855.1	103358	888	140	15.7658	Tbd_0097	serine protease
YP_316549.1	2871834	666	105	15.7658	Tbd_2791	two component transcriptional regulator
YP_315676.1	2012955	2487	392	15.762	Tbd_1918	hypothetical protein
YP_314419.1	701770	546	86	15.7509	Tbd_0661	hypothetical protein
YP_316072.1	2388888	369	58	15.7182	Tbd_2314	6-pyruvoyl tetrahydrobiopterin synthase
YP_314756.1	1066456	414	65	15.7005	Tbd_0998	hypothetical protein
YP_313820.1	66883	402	63	15.6716	Tbd_0062	hypothetical protein
YP_314981.1	1276975	384	60	15.625	Tbd_1223	hypothetical protein
YP_315594.1	1934951	576	90	15.625	Tbd_1836	sigma-24 (FecI)
YP_314007.1	271743	948	148	15.6118	Tbd_0249	ABC-type transport system periplasmic component
YP_316342.1	2659209	1563	244	15.611	Tbd_2584	apolipoprotein N-acyltransferase
YP_315806.1	2136463	741	115	15.5196	Tbd_2048	transmembrane ABC transporter permease
YP_315894.1	2222095	432	67	15.5093	Tbd_2136	hypothetical protein
YP_314751.1	1058562	690	107	15.5072	Tbd_0993	hypothetical protein
YP_314197.1	459526	2013	312	15.4993	Tbd_0439	hypothetical protein
YP_313765.1	6865	297	46	15.4882	Tbd_0007	histone-like DNA-binding protein
YP_313903.1	155875	750	116	15.4667	Tbd_0145	Sel1 repeat-containing protein
YP_314936.1	1238535	1128	174	15.4255	Tbd_1178	flagellar biosynthetic protein FlhF
YP_314742.1	1048293	765	118	15.4248	Tbd_0984	cyclic-AMP phosphodiesterase
YP_316454.1	2777995	318	49	15.4088	Tbd_2696	rhodanese-like protein
YP_315718.1	2054098	591	91	15.3976	Tbd_1960	hypothetical protein
YP_315890.1	2219327	663	102	15.3846	Tbd_2132	hypothetical protein
YP_314442.1	724165	2490	383	15.3815	Tbd_0684	hypothetical protein
YP_316456.1	2779657	1263	194	15.3603	Tbd_2698	3-deoxy-D-manno-octulosonic-acid transferase
YP_313764.1	6165	456	70	15.3509	Tbd_0006	hypothetical protein
YP_316198.1	2509913	354	54	15.2542	Tbd_2440	Iojap-like protein
YP_315511.1	1845709	342	52	15.2047	Tbd_1753	hypothetical protein
YP_314914.1	1211589	303	46	15.1815	Tbd_1156	hypothetical protein
YP_315165.1	1491499	1599	242	15.1345	Tbd_1407	sulfide-quinone reductase
YP_315477.1	1805547	510	77	15.098	Tbd_1719	hypothetical protein
YP_313809.1	53780	1068	161	15.0749	Tbd_0051	hypothetical protein
YP_315342.1	1668793	651	98	15.0538	Tbd_1584	hypothetical protein
YP_316331.1	2647882	333	50	15.015	Tbd_2573	hypothetical protein
YP_314877.1	1175353	507	76	14.9901	Tbd_1119	lipoprotein
YP_316519.1	2839660	840	125	14.881	Tbd_2761	outer membrane protein
YP_314286.1	554680	363	54	14.876	Tbd_0528	hypothetical protein
YP_315209.1	1534889	492	73	14.8374	Tbd_1451	hypothetical protein
YP_316202.1	2513215	492	73	14.8374	Tbd_2444	lipoprotein B transmembrane
YP_315413.1	1737689	378	56	14.8148	Tbd_1655	transmembrane protein
YP_313927.1	182911	822	121	14.7202	Tbd_0169	lyso-ornithine lipid acyltransferase
YP_314075.1	341702	693	102	14.7186	Tbd_0317	hypothetical protein
YP_316070.1	2386879	450	66	14.6667	Tbd_2312	heat shock protein Hsp20
YP_315487.1	1813832	765	112	14.6405	Tbd_1729	hypothetical protein
YP_315167.1	1493551	1275	186	14.5882	Tbd_1409	hypothetical protein
YP_313781.1	25606	336	49	14.5833	Tbd_0023	TPR repeat-containing protein
YP_314753.1	1061004	2289	333	14.5478	Tbd_0995	diguanylate cyclase/phosphodiesterase
YP_315376.1	1699711	1674	243	14.5161	Tbd_1618	chemotaxis sensory transducer
YP_314634.1	926193	711	103	14.4866	Tbd_0876	hypothetical protein
YP_313864.1	113057	573	83	14.4852	Tbd_0106	hypothetical protein
YP_315781.1	2111574	1899	274	14.4286	Tbd_2023	response regulator receiver modulated diguanylate cyclase
YP_315168.1	1494890	1806	260	14.3965	Tbd_1410	gamma-glutamyltranspeptidase
YP_314136.1	406529	1308	188	14.3731	Tbd_0378	insulinase
YP_316429.1	2744919	2526	363	14.3705	Tbd_2671	periplasmic sensor hybrid histidine kinase
YP_316276.1	2589763	348	50	14.3678	Tbd_2518	hypothetical protein
YP_315994.1	2314831	468	67	14.3162	Tbd_2236	response regulator receiver domain-containing protein
YP_316409.1	2724791	951	136	14.3007	cbbR3	transcriptional regulator
YP_315564.1	1908016	1860	264	14.1935	Tbd_1806	periplasmic sensor signal transduction histidine kinase
YP_315531.1	1872187	1353	192	14.1907	Tbd_1773	tryptophan synthase subunit beta
YP_314889.1	1186529	297	42	14.1414	Tbd_1131	hypothetical protein
YP_314569.1	852686	672	95	14.1369	Tbd_0811	hypothetical protein
YP_314880.1	1177570	864	122	14.1204	Tbd_1122	substrate-binding periplasmic (PBP) ABC transporter protein
YP_314258.1	520273	1737	245	14.1048	Tbd_0500	sodium/hydrogen exchanger family protein
YP_313799.1	42112	1560	219	14.0385	Tbd_0041	hypothetical protein
YP_313887.1	138744	642	90	14.0187	Tbd_0129	cytochrome c-type protein
YP_315348.1	1676110	1830	256	13.9891	Tbd_1590	flagellin FliC
YP_316091.1	2406620	1137	159	13.9842	Tbd_2333	2-octaprenyl-6-methoxyphenol hydroxylase / 2-octaprenyl-3-methyl-6-methoxy-1,4-benzoquinol hydroxylase
YP_314098.1	359582	186	26	13.9785	Tbd_0340	hypothetical protein
YP_314142.1	412204	1779	248	13.9404	Tbd_0384	TPR repeat-containing protein
YP_315624.1	1961595	1107	154	13.9115	Tbd_1866	D-amino acid oxidase
YP_313800.1	43678	561	78	13.9037	Tbd_0042	molybdenum cofactor guanylyltransferase
YP_316083.1	2399686	858	119	13.8695	Tbd_2325	CBS domain-containing protein
YP_315240.1	1570033	621	86	13.8486	Tbd_1482	CDP-diacylglycerol--serine O-phosphatidyltransferase
YP_313859.1	108358	1467	203	13.8378	Tbd_0101	D-alanyl-D-alanine carboxypeptidase PBP3
YP_313846.1	91851	1815	251	13.8292	Tbd_0088	sodium:solute symporter family protein
YP_315667.1	2005655	492	68	13.8211	Tbd_1909	colicin V production protein
YP_314809.1	1115528	1260	174	13.8095	Tbd_1051	phospholipase D/transphosphatidylase
YP_314980.1	1275996	987	136	13.7791	Tbd_1222	hypothetical protein
YP_316020.1	2335215	363	50	13.7741	Tbd_2262	hypothetical protein
YP_314354.1	624993	642	88	13.7072	Tbd_0596	hypothetical protein
YP_314048.1	308204	1548	211	13.6305	Tbd_0290	hypothetical protein
YP_315850.1	2184202	435	59	13.5632	Tbd_2092	positive regulator of sigma E activity
YP_314256.1	517334	1512	205	13.5582	Tbd_0498	Fis family transcriptional regulator
YP_314124.1	395589	510	69	13.5294	Tbd_0366	hypothetical protein
YP_314730.1	1035689	1320	178	13.4848	Tbd_0972	signal transduction protein
YP_315292.1	1618511	1599	215	13.4459	Tbd_1534	glycosyltransferase
YP_315228.1	1554347	618	83	13.4304	Tbd_1470	hypothetical protein
YP_313791.1	32000	3270	439	13.4251	Tbd_0033	DNA helicase/exodeoxyribonuclease V subunit A
YP_316218.1	2531387	567	76	13.4039	Tbd_2460	translation factor SUA5
YP_314940.1	1242352	381	51	13.3858	Tbd_1182	succinate dehydrogenase subunit C
YP_316120.1	2435965	1965	263	13.3842	Tbd_2362	SLT domain-containing protein
YP_315524.1	1859379	270	36	13.3333	Tbd_1766	competence protein ComEA
YP_316169.1	2482279	1089	145	13.315	Tbd_2411	thaimine biosynthesis protein
YP_315767.1	2098764	684	91	13.3041	Tbd_2009	hypothetical protein
YP_316385.1	2700454	837	111	13.2616	Tbd_2627	alpha,alpha-trehalose-phosphate synthase
YP_316042.1	2357107	849	112	13.192	Tbd_2284	hypothetical protein
YP_315915.1	2243263	516	68	13.1783	Tbd_2157	hypothetical protein
YP_313835.1	78456	1728	227	13.1366	Tbd_0077	nitrite reductase
YP_313812.1	56780	663	87	13.1222	Tbd_0054	hypothetical protein
YP_315339.1	1664418	1191	156	13.0982	Tbd_1581	secretion protein HlyD
YP_316324.1	2640404	1032	135	13.0814	Tbd_2566	uroporphyrin-III C-methyltransferase
YP_315683.1	2021886	537	70	13.0354	Tbd_1925	flavin reductase-like protein
YP_315875.1	2205947	507	66	13.0178	Tbd_2117	hypothetical protein
YP_314470.1	750423	753	98	13.0146	Tbd_0712	MotA/TolQ/ExbB proton channel family protein
YP_316318.1	2635805	324	42	12.963	Tbd_2560	divalent cation tolerance protein
YP_315385.1	1712910	903	117	12.9568	flgL	flagellar hook-associated protein FlgL
YP_315140.1	1461050	417	54	12.9496	Tbd_1382	hydrogenase expression/formation protein HypA
YP_315424.1	1749531	1506	195	12.9482	Tbd_1666	peptidoglycan-binding protein LysM
YP_313896.1	146828	402	52	12.9353	Tbd_0138	cytochrome c''
YP_314204.1	465871	1191	154	12.9303	Tbd_0446	phospholipase D/transphosphatidylase
YP_315175.1	1505219	3165	409	12.9226	Tbd_1417	hydrophobe/amphiphile efflux-1 HAE1
YP_316151.1	2465403	1239	160	12.9136	Tbd_2393	M23 family peptidase
YP_313913.1	167369	729	94	12.8944	Tbd_0155	16S ribosomal RNA methyltransferase RsmE
YP_315965.1	2287280	873	112	12.8293	Tbd_2207	TonB protein
YP_315431.1	1758762	1944	249	12.8086	Tbd_1673	PpiC-type peptidyl-prolyl cis-trans isomerase
YP_314531.1	818033	1257	161	12.8083	Tbd_0773	hypothetical protein
YP_314052.1	314050	1242	159	12.8019	Tbd_0294	group 1 glycosyl transferase
YP_315355.1	1682658	768	98	12.7604	Tbd_1597	hypothetical protein
YP_313766.1	7358	1143	145	12.6859	Tbd_0008	rhodanese-like protein
YP_314850.1	1154157	450	57	12.6667	Tbd_1092	hypothetical protein
YP_316524.1	2844211	846	107	12.6478	Tbd_2766	hypothetical protein
YP_315186.1	1517953	807	102	12.6394	arsM	arsenite S-adenosylmethyltransferase
YP_315598.1	1938220	309	39	12.6214	Tbd_1840	hypothetical protein
YP_314253.1	512543	1515	191	12.6073	Tbd_0495	monovalent cation/H+ antiporter subunit D
YP_315490.1	1815801	1512	190	12.5661	Tbd_1732	hypothetical protein
YP_314373.1	644382	783	98	12.516	Tbd_0615	tRNA/rRNA methyltransferase
YP_314116.1	389505	408	51	12.5	Tbd_0358	biopolymer ExbD/TolR family transporter
YP_315425.1	1751146	192	24	12.5	Tbd_1667	hypothetical protein
YP_315399.2	1724603	1851	231	12.4797	mnmC	5-methylaminomethyl-2-thiouridine methyltransferase
YP_314283.1	552907	585	73	12.4786	Tbd_0525	peptidase S16
YP_316504.1	2825666	1332	166	12.4625	Tbd_2746	CoA ligase
YP_314537.1	822955	723	90	12.4481	Tbd_0779	ribosomal small subunit pseudouridine synthase A
YP_314081.1	346724	684	85	12.4269	Tbd_0323	dethiobiotin synthase
YP_316403.1	2719807	306	38	12.4183	Tbd_2645	carboxysome shell protein CsoS1A
YP_315211.1	1536238	1473	182	12.3557	Tbd_1453	glutathione synthase/ribosomal protein S6 modification protein
YP_316090.1	2405466	1158	143	12.3489	Tbd_2332	2-octaprenyl-3-methyl-6-methoxy-1,4-benzoquinol hydroxylase
YP_314024.1	287620	1134	140	12.3457	Tbd_0266	serine-type D-ala-D-ala carboxypeptidase
YP_314210.1	470561	756	93	12.3016	Tbd_0452	transmembrane protein
YP_316005.1	2321679	2541	312	12.2786	ligD	ATP-dependent DNA ligase
YP_314336.1	608658	441	54	12.2449	Tbd_0578	hypothetical protein
YP_316427.1	2742941	753	92	12.2178	Tbd_2669	hypothetical protein
YP_314846.1	1149689	1146	140	12.2164	Tbd_1088	flagellar biosynthesis/type III secretory pathway lipoprotein FliF
YP_314086.1	350941	549	67	12.204	Tbd_0328	cytochrome C oxidase assembly protein
YP_314285.1	554151	549	67	12.204	Tbd_0527	hypothetical protein
YP_315958.1	2280878	336	41	12.2024	Tbd_2200	pilus assembly protein PilA
YP_315386.1	1713825	1890	230	12.1693	flgK	flagellar hook-associated protein FlgK
YP_316538.1	2859927	822	100	12.1655	Tbd_2780	hypothetical protein
YP_313788.1	30626	321	39	12.1495	Tbd_0030	hypothetical protein
YP_315793.1	2125640	1260	153	12.1429	Tbd_2035	sulfide dehydrogenase (flavocytochrome), flavoprotein subunit
YP_315085.1	1406993	3180	386	12.1384	Tbd_1327	heavy metal efflux pump CzcA
YP_315530.1	1871428	717	87	12.1339	Tbd_1772	hypothetical protein
YP_313996.1	262217	264	32	12.1212	Tbd_0238	hypothetical protein
YP_315517.1	1851154	2337	283	12.1095	Tbd_1759	DNA internalization-related competence protein ComEC/Rec2
YP_314267.1	535619	405	49	12.0988	Tbd_0509	RNA-binding S4 protein
YP_314653.1	944640	273	33	12.0879	Tbd_0895	prevent-host-death protein
YP_314386.1	661321	207	25	12.0773	Tbd_0628	hypothetical protein
YP_315478.1	1806050	963	116	12.0457	Tbd_1720	hypothetical protein
YP_314298.1	564936	657	79	12.0244	Tbd_0540	hypothetical protein
YP_315092.1	1417804	1494	179	11.9813	Tbd_1334	secretion protein HlyD
YP_316287.1	2599359	810	97	11.9753	Tbd_2529	hypothetical protein
YP_313906.1	158321	891	106	11.8967	Tbd_0148	hypothetical protein
YP_316138.1	2453816	723	86	11.8949	Tbd_2380	hypothetical protein
YP_314031.1	292523	564	67	11.8794	Tbd_0273	hypothetical protein
YP_315276.1	1606057	540	64	11.8519	Tbd_1518	hypothetical protein
YP_315034.1	1342279	1023	121	11.828	Tbd_1276	NAD/FAD-dependent oxidoreductase
YP_316036.1	2351258	558	66	11.828	Tbd_2278	prevent-host-death protein
YP_315030.1	1338166	348	41	11.7816	Tbd_1272	hypothetical protein
YP_314334.1	604484	1203	141	11.7207	Tbd_0576	long-chain fatty acid transport protein
YP_314813.1	1118802	657	77	11.7199	Tbd_1055	S-adenosylmethionine-dependent methyltransferase
YP_314780.1	1090060	1161	136	11.714	Tbd_1022	hypothetical protein
YP_316336.1	2653096	2109	246	11.6643	Tbd_2578	diguanylate cyclase/phosphodiesterase
YP_316130.1	2447148	789	92	11.6603	Tbd_2372	transmembrane protein
YP_315807.1	2137182	738	86	11.6531	Tbd_2049	Fe3+-siderophores transport system ATPase
YP_314363.1	633600	189	22	11.6402	Tbd_0605	hypothetical protein
YP_314218.1	483690	996	114	11.4458	Tbd_0460	biotin--acetyl-CoA-carboxylase ligase
YP_315011.1	1316820	612	70	11.4379	Tbd_1253	hypothetical protein
YP_314014.1	277246	648	74	11.4198	Tbd_0256	hypothetical protein
YP_316204.1	2516406	492	56	11.3821	Tbd_2446	hypothetical protein
YP_315551.1	1893984	891	101	11.3356	Tbd_1793	hypothetical protein
YP_315266.1	1596725	990	112	11.3131	Tbd_1508	lipid-A-disaccharide synthase
YP_315411.1	1736433	762	86	11.2861	Tbd_1653	transmembrane transcriptional regulator (anti-sigma factor)
YP_315885.1	2214691	204	23	11.2745	Tbd_2127	thiamine-biosynthesis protein ThiS
YP_316512.1	2833930	810	91	11.2346	Tbd_2754	hypothetical protein
YP_314603.1	895031	687	77	11.2082	Tbd_0845	hypothetical protein
YP_313925.1	181685	393	44	11.1959	Tbd_0167	glutaredoxin family protein
YP_313928.1	183821	465	52	11.1828	Tbd_0170	outer membrane lipoprotein
YP_314625.1	916875	261	29	11.1111	Tbd_0867	hypothetical protein
YP_315631.1	1969883	921	102	11.0749	Tbd_1873	UDP-glucose 4-epimerase
YP_315685.1	2023227	762	84	11.0236	Tbd_1927	diguanylate cyclase
YP_315218.1	1545734	345	38	11.0145	Tbd_1460	hypothetical protein
YP_313980.1	245480	654	72	11.0092	Tbd_0222	hypothetical protein
YP_316405.1	2720432	318	35	11.0063	Tbd_2647	carboxysome protein B
YP_314591.1	880137	1758	193	10.9784	Tbd_0833	hypothetical protein
YP_314735.1	1041654	678	74	10.9145	Tbd_0977	hypothetical protein
YP_315555.1	1898709	660	72	10.9091	Tbd_1797	CAAX amino terminal protease
YP_314990.1	1290908	1920	209	10.8854	Tbd_1232	Serine protein kinase, PrkA
YP_314389.1	668466	561	61	10.8734	Tbd_0631	hypothetical protein
YP_316295.1	2607195	1335	145	10.8614	Tbd_2537	hypothetical protein
YP_315143.1	1463375	2262	245	10.8311	Tbd_1385	hydrogenase maturation protein HypF
YP_316479.1	2801703	213	23	10.7981	Tbd_2721	hypothetical protein
YP_315191.1	1521198	1179	127	10.7718	Tbd_1433	type II secretion system protein F
YP_314954.1	1258739	522	56	10.728	Tbd_1196	outer membrane lipoprotein
YP_314750.1	1058017	513	55	10.7212	Tbd_0992	hypothetical protein
YP_313861.1	110467	561	60	10.6952	Tbd_0103	transcriptional regulator PyrR
YP_314514.1	800328	543	58	10.6814	Tbd_0756	hypothetical protein
YP_315942.1	2266794	450	48	10.6667	Tbd_2184	6-pyruvoyl tetrahydrobiopterin synthase
YP_313842.1	86420	1962	208	10.6014	Tbd_0084	histidine kinase
YP_316384.1	2698941	1557	165	10.5973	Tbd_2626	glucosyl-glycerol-phosphate synthase
YP_316407.1	2721013	1578	167	10.583	Tbd_2649	carboxysome shell protein CsoS3, carbonic anhydrase epsilon
YP_315482.1	1809567	483	51	10.559	Tbd_1724	30S ribosomal protein S18
YP_314778.1	1087980	957	101	10.5538	Tbd_1020	hypothetical protein
YP_313893.1	144248	1368	144	10.5263	Tbd_0135	periplasmic sensor signal transduction histidine kinase
YP_314391.1	671312	1449	152	10.49	Tbd_0633	hypothetical protein
YP_314201.1	464369	306	32	10.4575	Tbd_0443	hypothetical protein
YP_316423.1	2738498	699	73	10.4435	Tbd_2665	hypothetical protein
YP_314776.1	1085721	723	75	10.3734	Tbd_1018	lipoprotein
YP_315265.1	1595584	1110	115	10.3604	Tbd_1507	diguanylate cyclase
YP_313819.1	65522	1305	135	10.3448	Tbd_0061	lytic murein transglycosylase
YP_314852.1	1155057	339	35	10.3245	Tbd_1094	flagellar protein FliO
YP_314293.1	560078	534	55	10.2996	Tbd_0535	OstA-like family protein
YP_316296.1	2608540	894	92	10.2908	Tbd_2538	zinc/manganese transport system substrate-binding protein
YP_314303.1	569275	1497	154	10.2872	Tbd_0545	monoheme cytochrome SoxX
YP_316497.1	2820239	663	68	10.2564	Tbd_2739	ArsR family transcriptional regulator
YP_314958.1	1260527	918	94	10.2397	Tbd_1200	oxidoreductase
YP_315903.1	2230111	801	82	10.2372	Tbd_2145	hypothetical protein
YP_315020.1	1323858	804	82	10.199	Tbd_1262	hypothetical protein
YP_315328.1	1654205	1275	130	10.1961	Tbd_1570	cyclic nucleotide-binding protein
YP_314244.1	506045	363	37	10.1928	Tbd_0486	hypothetical protein
YP_316008.1	2325725	216	22	10.1852	Tbd_2250	hypothetical protein
YP_316541.1	2865104	531	54	10.1695	Tbd_2783	FtsN cell division protein
YP_315347.1	1674329	1617	164	10.1422	Tbd_1589	diguanylate cyclase
YP_314390.1	669007	2292	232	10.1222	Tbd_0632	RND efflux transporter
YP_313904.1	156732	801	81	10.1124	Tbd_0146	cytochrome c5
YP_314976.1	1272703	357	36	10.084	Tbd_1218	transmembrane protein
YP_314513.1	799868	468	47	10.0427	Tbd_0755	general secretion pathway protein H
YP_315303.1	1629331	807	81	10.0372	Tbd_1545	aminodeoxychorismate lyase
YP_315352.1	1680882	330	33	10	Tbd_1594	flagellar protein FliT
YP_314497.1	782091	1875	187	9.97333	Tbd_0739	ABC transport protein ATPase
YP_315625.1	1962818	984	98	9.95935	Tbd_1867	hypothetical protein
YP_315249.1	1578754	2340	233	9.95726	Tbd_1491	adenine-specific DNA methyltransferase
YP_316115.1	2430606	372	37	9.94624	Tbd_2357	hypothetical protein
YP_315026.1	1331609	2346	233	9.9318	Tbd_1268	Hpt sensor hybrid histidine kinase
YP_313860.1	109855	537	53	9.86965	Tbd_0102	hypothetical protein
YP_315349.1	1677996	396	39	9.84848	Tbd_1591	flagellar protein FlaG
YP_314306.1	573681	1149	113	9.83464	Tbd_0548	TPR repeat-containing protein
YP_314409.1	690576	450	44	9.77778	Tbd_0651	hypothetical protein
YP_315216.1	1543713	1530	149	9.73856	Tbd_1458	hypothetical protein
YP_316288.1	2600165	555	54	9.72973	Tbd_2530	hypothetical protein
YP_314571.1	854399	486	47	9.67078	Tbd_0813	acetyltransferase
YP_314375.1	647395	777	75	9.65251	Tbd_0617	hypothetical protein
YP_316506.1	2827308	933	90	9.6463	Tbd_2748	lauroyl/myristoyl acyltransferase
YP_313792.1	35262	2511	242	9.63759	Tbd_0034	DNA helicase/exodeoxyribonuclease V subunit B
YP_313895.1	146284	534	51	9.55056	Tbd_0137	diheme cytochrome c
YP_314060.1	324060	1152	110	9.54861	Tbd_0302	glycosyltransferase
YP_315943.1	2267257	894	85	9.50783	Tbd_2185	hypothetical protein
YP_313827.1	71231	906	86	9.49227	Tbd_0069	arginase
YP_314518.1	804852	906	86	9.49227	Tbd_0760	hypothetical protein
YP_315595.1	1935634	453	43	9.49227	Tbd_1837	hypothetical protein
YP_316297.1	2609430	771	73	9.46822	Tbd_2539	zinc/manganese transport system permease
YP_315664.1	2002125	678	64	9.43953	Tbd_1906	hypothetical protein
YP_316548.1	2869969	1770	167	9.43503	Tbd_2790	thiol:disulfide interchange protein DsbD
YP_315873.1	2204167	522	49	9.38697	Tbd_2115	RND multidrug efflux membrane fusion protein MexE
YP_313982.1	246691	267	25	9.3633	Tbd_0224	hypothetical protein
YP_314578.1	862180	1530	143	9.34641	Tbd_0820	cytochrome c peroxidase
YP_315419.1	1745848	975	91	9.33333	Tbd_1661	hypothetical protein
YP_315250.1	1581096	2718	253	9.30831	Tbd_1492	type III restriction-modification enzyme helicase subunit
YP_314057.1	321013	924	86	9.30736	Tbd_0299	hypothetical protein
YP_314931.1	1227318	1779	164	9.21866	Tbd_1173	alpha amylase
YP_315985.1	2306178	1293	119	9.2034	Tbd_2227	Fis family transcriptional regulator
YP_315794.1	2126962	468	43	9.18803	Tbd_2036	universal stress protein
YP_315630.1	1968924	963	88	9.13811	Tbd_1872	undecaprenyl phosphate N-acetylglucosaminyltransferase
YP_313821.1	67281	318	29	9.1195	Tbd_0063	hypothetical protein
YP_314504.1	790288	1515	138	9.10891	Tbd_0746	hypothetical protein
YP_316399.1	2718050	639	58	9.07668	Tbd_2641	partition protein A
YP_315675.1	2012348	555	50	9.00901	Tbd_1917	hypothetical protein
YP_316004.1	2320776	900	81	9	Tbd_2246	Ku-like DNA-end-binding protein
YP_315067.1	1388049	1305	117	8.96552	Tbd_1309	sulfite reductase, dissimilatory-type subunit alpha
YP_315945.1	2269149	951	85	8.93796	Tbd_2187	hypothetical protein
YP_315996.1	2315954	168	15	8.92857	Tbd_2238	hypothetical protein
YP_314720.1	1024259	945	84	8.88889	Tbd_0962	D-alpha,beta-D-heptose 7-phosphate 1-kinase
YP_315238.1	1565966	3039	270	8.8845	Tbd_1480	PAS/PAC sensor-containing diguanylate cyclase/phosphodiesterase
YP_315226.1	1552329	1182	105	8.88325	Tbd_1468	hypothetical protein
YP_316354.1	2671609	1218	108	8.867	Tbd_2596	long chain fatty acid transport protein
YP_316389.1	2703907	474	42	8.86076	Tbd_2631	methionine sulfoxide reductase B
YP_315822.1	2156459	984	87	8.84146	Tbd_2064	nucleoside-diphosphate-sugar epimerase
YP_315494.1	1821747	396	35	8.83838	Tbd_1736	ArsR family transcriptional regulator
YP_315724.1	2057916	918	81	8.82353	Tbd_1966	hypothetical protein
YP_316387.1	2702008	1002	88	8.78244	Tbd_2629	periplasmic protease
YP_315799.1	2129486	855	75	8.77193	Tbd_2041	hypothetical protein
YP_316545.1	2867816	765	67	8.75817	dsbG	disulfide isomerase/thiol-disulfide oxidase
YP_314445.1	728003	390	34	8.71795	Tbd_0687	hypothetical protein
YP_314059.1	323126	930	81	8.70968	Tbd_0301	glycosyltransferase
YP_315889.1	2218982	333	29	8.70871	Tbd_2131	dissimilatory sulfite reductase
YP_313997.1	262715	771	67	8.69001	Tbd_0239	hypothetical protein
YP_315093.1	1419294	1290	112	8.68217	Tbd_1335	CzcC family heavy metal RND efflux outer membrane protein
YP_316252.1	2567450	864	75	8.68056	Tbd_2494	modification methylase HemK
YP_315362.1	1689799	450	39	8.66667	Tbd_1604	flagellar protein FliJ
YP_316400.1	2718691	270	23	8.51852	Tbd_2642	hypothetical protein
YP_315456.1	1789258	1275	108	8.47059	Tbd_1698	squalene/phytoene dehydrogenase
YP_316550.1	2872496	1335	113	8.46442	Tbd_2792	periplasmic sensor signal transduction histidine kinase
YP_315036.1	1344181	876	74	8.44749	Tbd_1278	hypothetical protein
YP_314426.1	708952	711	60	8.43882	Tbd_0668	hypothetical protein
YP_315397.1	1723810	297	25	8.41751	Tbd_1639	anti-sigma-28 factor, FlgM
YP_314055.1	317764	1287	108	8.39161	Tbd_0297	hypothetical protein
YP_316401.1	2718953	444	37	8.33333	Tbd_2643	bacterioferritin
YP_314469.1	750001	423	35	8.27423	Tbd_0711	biopolymer transport protein
YP_315190.1	1520568	630	52	8.25397	Tbd_1432	type II secretion systen protein G
YP_314242.1	504922	486	40	8.23045	Tbd_0484	hypothetical protein
YP_315993.1	2313456	1374	113	8.22416	Tbd_2235	histidine kinase
YP_316082.1	2398818	918	75	8.16993	Tbd_2324	hypothetical protein
YP_315351.1	1680415	453	37	8.16777	Tbd_1593	flagellar protein FliS
YP_315941.1	2266331	453	37	8.16777	Tbd_2183	hypothetical protein
YP_315384.1	1712338	564	46	8.15603	Tbd_1626	hypothetical protein
YP_314115.1	387827	1668	136	8.15348	Tbd_0357	transport protein ExbB2
YP_315042.1	1351073	675	55	8.14815	Tbd_1284	molybdate ABC transporter permease
YP_314422.1	704678	651	53	8.14132	Tbd_0664	hypothetical protein
YP_315178.1	1510465	1026	83	8.08967	Tbd_1420	periplasmic phosphate binding protein
YP_314208.1	469838	198	16	8.08081	Tbd_0450	hypothetical protein
YP_314882.1	1178945	1029	83	8.06608	Tbd_1124	hypothetical protein
YP_314539.1	824314	387	31	8.01034	Tbd_0781	hypothetical protein
YP_314431.1	714178	276	22	7.97101	Tbd_0673	plasmid maintenance system killer protein
YP_316192.1	2505232	540	43	7.96296	Tbd_2434	hypothetical protein
YP_315040.1	1348916	1194	95	7.95645	Tbd_1282	rhodanese-like protein
YP_315043.1	1351744	1089	86	7.89715	Tbd_1285	molybdate ABC transporter ATP-binding protein
YP_314798.1	1103457	342	27	7.89474	Tbd_1040	hypothetical protein
YP_315904.1	2230976	3510	277	7.89174	Tbd_2146	hypothetical protein
YP_315197.1	1526329	1971	155	7.86403	Tbd_1439	type II secretion system protein D
YP_315367.1	1693345	435	34	7.81609	Tbd_1609	flagellar biogenesis protein FliO
YP_315243.1	1572155	2016	157	7.7877	Tbd_1485	hypothetical protein
YP_315146.1	1467589	450	35	7.77778	Tbd_1388	hypothetical protein
YP_316325.1	2641432	759	59	7.77339	Tbd_2567	uroporphyrinogen-III synthase
YP_314516.1	801636	438	34	7.76256	Tbd_0758	hypothetical protein
YP_314252.1	512055	492	38	7.72358	Tbd_0494	monovalent cation/H+ antiporter subunit E
YP_315879.1	2209309	687	53	7.7147	Tbd_2121	6-phosphogluconolactonase
YP_315823.1	2157499	1875	144	7.68	Tbd_2065	potassium uptake protein
YP_315172.1	1500956	1293	99	7.65661	Tbd_1414	secretion protein HlyD
YP_316499.1	2823113	237	18	7.59494	Tbd_2741	hypothetical protein
YP_315688.1	2025925	699	53	7.58226	Tbd_1930	oxidase
YP_314951.1	1254910	2574	195	7.57576	Tbd_1193	multi-sensor signal transduction histidine kinase
YP_314619.1	912832	582	44	7.56014	Tbd_0861	hypothetical protein
YP_314112.1	373351	1668	126	7.55396	Tbd_0354	hemolysin activation/secretion protein
YP_316268.1	2583709	159	12	7.54717	Tbd_2510	hypothetical protein
YP_314784.1	1093943	252	19	7.53968	Tbd_1026	molybdopterin synthase subunit MoaD
YP_315134.1	1456757	1263	95	7.52177	Tbd_1376	heterodisulfide reductase
YP_314384.1	658885	1449	108	7.45342	Tbd_0626	hypothetical protein
YP_316520.1	2840478	1062	79	7.43879	Tbd_2762	hypothetical protein
YP_316430.1	2747424	903	67	7.41971	Tbd_2672	enoyl-CoA hydratase
YP_315051.1	1365200	540	40	7.40741	Tbd_1293	tyep II secretion system protein G
YP_315493.1	1820773	906	67	7.39514	Tbd_1735	universal stress protein
YP_315763.1	2092194	1278	94	7.35524	Tbd_2005	cp4-like integrase
YP_315753.1	2084217	438	32	7.30594	Tbd_1995	transmembrane protein
YP_314949.1	1251929	2511	183	7.28793	Tbd_1191	response regulator receiver modulated PAS/PAC sensor-containing diguanylate cyclase/phosphodiesterase
YP_315396.1	1722999	714	52	7.28291	flgA	flagellar basal body P-ring biosynthesis protein FlgA
YP_315593.1	1934226	729	53	7.27023	Tbd_1835	hypothetical protein
YP_315639.1	1978510	759	55	7.24638	Tbd_1881	alpha-D-glucose-1-phosphate cytidylyltransferase
YP_314643.1	934282	789	57	7.22433	Tbd_0885	transmembrane protein
YP_314374.1	645161	2025	146	7.20988	Tbd_0616	diguanylate cyclase/phosphodiesterase
YP_315393.1	1721320	666	48	7.20721	flgD	flagellar basal body rod modification protein
YP_314436.1	720231	543	39	7.18232	Tbd_0678	aspartyl protease
YP_315244.1	1574167	738	53	7.18157	Tbd_1486	hypothetical protein
YP_315553.1	1896480	795	57	7.16981	Tbd_1795	polysaccharide export outer membrane protein
YP_314105.1	365651	1020	73	7.15686	Tbd_0347	hypothetical protein
YP_315780.1	2110976	435	31	7.12644	Tbd_2022	hypothetical protein
YP_314876.1	1174438	858	61	7.10956	Tbd_1118	hypothetical protein
YP_315504.1	1833978	3105	219	7.05314	Tbd_1746	heavy metal efflux pump CzcA
YP_316547.1	2869157	810	57	7.03704	Tbd_2789	thiol:disulfide interchange protein
YP_314512.1	799268	588	41	6.97279	Tbd_0754	type II secretory pathway, pseudopilin PulG
YP_314941.1	1242729	360	25	6.94444	Tbd_1183	succinate dehydrogenase subunit D
YP_315956.1	2278587	462	32	6.92641	Tbd_2198	regulatory protein RecX
YP_316505.1	2826994	318	22	6.91824	Tbd_2747	hypothetical protein
YP_315023.1	1326515	2277	156	6.85112	Tbd_1265	periplasmic sensor diguanylate cyclase/phosphodiesterase
YP_314650.1	942314	351	24	6.83761	Tbd_0892	hypothetical protein
YP_315353.1	1681224	1068	73	6.83521	Tbd_1595	hypothetical protein
YP_315135.1	1458090	660	45	6.81818	Tbd_1377	hypothetical protein
YP_314091.1	353596	588	40	6.80272	Tbd_0333	transmembrane protein
YP_314132.1	402419	927	63	6.79612	Tbd_0374	cell division protein FtsX
YP_315661.1	1999727	960	65	6.77083	Tbd_1903	TPR repeat-containing protein
YP_316060.1	2374929	756	51	6.74603	Tbd_2302	septum site-determining protein MinC
YP_314934.1	1235678	786	53	6.743	Tbd_1176	flagellar biosynthetic protein FlhB
YP_315398.1	1724093	477	32	6.7086	Tbd_1640	flagella synthesis protein FlgN
YP_316322.1	2638612	522	35	6.70498	Tbd_2564	hypothetical protein
YP_314109.1	369849	777	52	6.69241	Tbd_0351	LuxR family transcriptional regulator
YP_316508.1	2828818	2322	155	6.67528	Tbd_2750	hypothetical protein
YP_314670.1	968190	420	28	6.66667	Tbd_0912	biopolymer transport protein ExbD/TolR
YP_315623.1	1960927	405	27	6.66667	Tbd_1865	pilus assembly protein
YP_316062.1	2376526	255	17	6.66667	Tbd_2304	cell division topological specificity factor MinE
YP_313910.1	162197	2787	185	6.63796	Tbd_0152	diguanylate cyclase/phosphodiesterase
YP_314106.1	366627	648	43	6.6358	Tbd_0348	two component transcriptional regulator
YP_314962.1	1263407	438	29	6.621	Tbd_1204	PhnB protein
YP_314525.1	811317	273	18	6.59341	Tbd_0767	hypothetical protein
YP_314079.1	345067	744	49	6.58602	Tbd_0321	BioH
YP_316509.1	2831136	852	56	6.57277	Tbd_2751	transmembrane protein
YP_314950.1	1254470	444	29	6.53153	Tbd_1192	response regulator receiver domain-containing protein
YP_315962.1	2284465	798	52	6.51629	Tbd_2204	TPR repeat-containing protein
YP_313824.1	69293	417	27	6.47482	Tbd_0066	GreA/GreB family elongation factor
YP_314300.1	567554	711	46	6.46976	Tbd_0542	hypothetical protein
YP_316546.1	2868573	588	38	6.46259	Tbd_2788	thiol:disulfide interchange protein
YP_314089.1	352605	249	16	6.4257	Tbd_0331	hypothetical protein
YP_313900.1	150379	1074	69	6.42458	Tbd_0142	secretion protein HlyD
YP_316388.1	2703081	702	45	6.41026	Tbd_2630	hypothetical protein
YP_316386.1	2701726	219	14	6.39269	Tbd_2628	hypothetical protein
YP_315207.1	1534067	501	32	6.38723	Tbd_1449	hypothetical protein
YP_314614.1	904908	1146	73	6.36998	Tbd_0856	hypothetical protein
YP_316553.1	2877364	801	51	6.36704	Tbd_2795	outer membrane protein
YP_314347.1	617863	1338	85	6.35277	Tbd_0589	cell cycle protein MesJ
YP_316408.1	2722616	2004	127	6.33733	Tbd_2650	carboxysome structural protein CsoS2
YP_314695.1	997285	2736	173	6.3231	Tbd_0937	hypothetical protein
YP_314662.1	960127	1365	86	6.30037	Tbd_0904	Fis family transcriptional regulator
YP_314686.1	984317	720	45	6.25	Tbd_0928	transposase InsF for insertion sequence IS3A/B/C/D/E/fA
YP_315804.1	2134898	624	39	6.25	Tbd_2046	hypothetical protein
YP_314691.1	988978	2799	174	6.21651	Tbd_0933	DEAD/DEAH box helicase
YP_316327.1	2643207	483	30	6.21118	Tbd_2569	hypothetical protein
YP_315831.1	2165580	1338	83	6.20329	Tbd_2073	integrase prophage protein
YP_314020.1	283169	501	31	6.18762	Tbd_0262	hypothetical protein
YP_315102.1	1425549	777	48	6.17761	Tbd_1344	XRE family transcriptional regulator
YP_316282.1	2595958	504	31	6.15079	Tbd_2524	hypothetical protein
YP_315222.1	1548360	1173	72	6.13811	Tbd_1464	hypothetical protein
YP_315408.1	1734281	654	40	6.11621	Tbd_1650	rhodanese-like protein
YP_314933.1	1234390	1227	75	6.11247	glgC	glucose-1-phosphate adenylyltransferase
YP_314126.1	398164	720	44	6.11111	Tbd_0368	pyruvate,orthophosphate dikinase
YP_316009.1	2325986	312	19	6.08974	Tbd_2251	transport-associated
YP_315364.1	1691469	477	29	6.07966	fliL	flagellar basal body protein FliL
YP_314559.1	843117	396	24	6.06061	Tbd_0801	hypothetical protein
YP_316570.1	2893250	909	55	6.05061	Tbd_2812	allophanate hydrolase subunit 2
YP_316001.1	2317918	1443	87	6.02911	Tbd_2243	cardiolipin synthetase 2
YP_315497.1	1825436	738	44	5.96206	Tbd_1739	tetrathionate reductase subunit B
YP_315000.1	1303633	756	45	5.95238	Tbd_1242	hypothetical protein
YP_315902.1	2229403	723	43	5.94744	Tbd_2144	transmembrane protein
YP_316185.1	2496228	204	12	5.88235	Tbd_2427	SlyX protein
YP_315415.1	1741802	1236	72	5.82524	Tbd_1657	hypothetical protein
YP_315247.1	1577025	996	58	5.82329	Tbd_1489	Appr-1-p processing protein
YP_315272.1	1602635	567	33	5.82011	Tbd_1514	hypothetical protein
YP_314118.1	390604	1587	92	5.7971	Tbd_0360	hypothetical protein
YP_314996.1	1300066	519	30	5.78035	Tbd_1238	hypothetical protein
YP_315874.1	2204688	1263	73	5.77989	Tbd_2116	hypothetical protein
YP_314523.1	809040	972	56	5.76132	Tbd_0765	type II secretory pathway component ATPase
YP_315151.1	1475398	816	47	5.7598	Tbd_1393	ABC transporter transmembrane protein
YP_315717.1	2053418	504	29	5.75397	Tbd_1959	hypothetical protein
YP_315335.1	1660617	1113	64	5.75022	Tbd_1577	NADH-dependent flavin oxidoreductase
YP_315726.1	2059837	453	26	5.73951	Tbd_1968	anti-Sigm factor ChrR
YP_315176.1	1508390	1203	69	5.73566	Tbd_1418	secretion protein HlyD
YP_314515.1	800854	786	45	5.72519	Tbd_0757	hypothetical protein
YP_315360.1	1687734	630	36	5.71429	Tbd_1602	flagellar assembly protein FliH
YP_315064.1	1384602	2109	120	5.6899	Tbd_1306	ATP-dependent DNA helicase
YP_314509.1	795761	282	16	5.67376	Tbd_0751	hypothetical protein
YP_314701.1	1003571	1203	68	5.65254	Tbd_0943	integrase prophage protein
YP_314001.1	266462	390	22	5.64103	Tbd_0243	hypothetical protein
YP_314064.1	327923	3126	176	5.6302	Tbd_0306	arylsulfatase
YP_315501.1	1830866	630	35	5.55556	Tbd_1743	LuxR family transcriptional regulator
YP_314716.1	1020686	291	16	5.49828	Tbd_0958	hypothetical protein
YP_314694.1	995552	1734	95	5.47866	Tbd_0936	adenine-specific DNA methylase
YP_315489.1	1815132	639	35	5.47731	Tbd_1731	NAD(P)H-flavin oxidoreductase
YP_315312.1	1637431	420	23	5.47619	Tbd_1554	hypothetical protein
YP_313902.1	154524	1263	69	5.46318	Tbd_0144	hypothetical protein
YP_315498.1	1826176	1086	59	5.43278	Tbd_1740	tetrathionate reductase subunit C
YP_316472.1	2794355	1503	81	5.38922	Tbd_2714	cobyric acid synthase
YP_316057.1	2371969	780	42	5.38462	Tbd_2299	phosphate/phosphonate ABC transporter ATPase
YP_316534.1	2856286	1155	62	5.36797	Tbd_2776	transporter protein
YP_314351.1	621593	876	47	5.3653	Tbd_0593	hypothetical protein
YP_314963.1	1263964	429	23	5.36131	Tbd_1205	DNA-(apurinic or apyrimidinic site) lyase / pyrimidine dimer DNA glycosylase
YP_315212.1	1537707	1233	66	5.3528	Tbd_1454	hypothetical protein
YP_316161.1	2475367	471	25	5.30786	Tbd_2403	hypothetical protein
YP_314302.1	568676	603	32	5.3068	Tbd_0544	hypothetical protein
YP_315638.1	1977449	1077	57	5.29248	Tbd_1880	CDP-glucose 4,6-dehydratase
YP_315149.1	1473190	1269	67	5.27975	Tbd_1391	nitrous oxidase accessory protein
YP_315130.1	1453581	342	18	5.26316	Tbd_1372	hypothetical protein
YP_314101.1	362191	783	41	5.23627	Tbd_0343	hypothetical protein
YP_315189.1	1519338	957	50	5.22466	Tbd_1431	molecular chaperone DnaJ
YP_315777.1	2108942	651	34	5.22273	Tbd_2019	RnfABCDGE type electron transport complex subunit G
YP_314590.1	878966	1092	57	5.21978	Tbd_0832	acetate kinase
YP_315930.1	2257876	441	23	5.21542	Tbd_2172	hypothetical protein
YP_314439.1	721791	558	29	5.19713	Tbd_0681	hypothetical protein
YP_315473.1	1802500	309	16	5.17799	Tbd_1715	hypothetical protein
YP_315152.1	1476210	522	27	5.17241	Tbd_1394	nitrous oxide reduction lipoprotein
YP_314932.1	1229093	5148	266	5.16706	Tbd_1174	bifunctional 4-alpha-glucanotransferase/malto-oligosyltrehalose synthase
[truncated: 498 more rows]
